# Supplementary material for: Development of Smartphone Application for Markerless Three-Dimensional Motion Capture Based on Deep Learning Model
Source: Sensors (Basel). 2022 Jul 14;22(14):5282. doi: 10.3390/s22145282 (PMC9322512; doi:10.3390/s22145282)
Supplement: Supplementary file 1 [file sensors-22-05282-s001.zip]

Archive with 4 entries (4 files):
- sample output file with item description.csv
- TDPT-GT & VICON.mp4
- TDPT-GT.mp4
- training dataset sample.txt
