# Supplementary material for: Development of Smartphone Application for Markerless Three-Dimensional Motion Capture Based on Deep Learning Model
Source: Sensors (Basel). 2022 Jul 14;22(14):5282. doi: 10.3390/s22145282 (PMC9322512; doi:10.3390/s22145282)
Supplement: Supplementary file 1 [file sensors-22-05282-s001.zip › sample output file with item description.csv]

		Right shoulder							Right elbow							Right wrist							Right thumb							Right middle finger							Left shoulder							Left elbow
Time (msec)	Total AI Score	AI Score	x	y	z	xa	ya	za	AI Score	x	y	z	xa	ya	za	AI Score	x	y	z	xa	ya	za	AI Score	x	y	z	xa	ya	za	AI Score	x	y	z	xa	ya	za	AI Score	x	y	z	xa	ya	za	AI Score	x	y	z	xa	ya
0	0.82	0.83	-0.8	109	-7.89	-0.28	108.44	-7.47	0.9	-7.3	78.65	8.01	-7.24	77.67	7.36	0.86	-9.84	46.33	10.74	-10.13	45.85	8.28	0.91	-7.47	40.65	6.1	-7.81	40.42	3.49	0.83	-12.32	36.72	10.61	-13	36.48	7.48	0.9	39.98	106.55	-14.23	39.7	106.6	-14.48	0.78	46.88	72.19	-2.22	46.86	72.7
33	0.83	0.81	-1.11	109.76	-7.06	-0.45	108.7	-7.39	0.88	-7.63	79.16	8.09	-7.32	77.98	7.51	0.85	-10.05	46.58	10.38	-10.12	46	8.71	0.91	-7.64	40.99	5.7	-7.77	40.54	3.94	0.82	-12.44	36.96	10.07	-12.89	36.58	8.02	0.92	39.53	107.33	-13.13	39.67	106.75	-14.21	0.79	45.98	72.57	-1.45	46.68	72.67
66	0.82	0.79	-1.32	110.68	-7.43	-0.63	109.11	-7.39	0.85	-7.65	79.89	6.72	-7.38	78.37	7.35	0.82	-10.42	47.28	10.01	-10.18	46.26	8.98	0.9	-7.94	41.62	5.61	-7.81	40.76	4.29	0.82	-12.95	37.58	9.79	-12.9	36.78	8.38	0.92	39.51	107.88	-12.84	39.64	106.98	-13.93	0.81	45.11	72.92	-1.42	46.35	72.72
99	0.81	0.89	-1.95	109.53	-8.43	-0.9	109.19	-7.6	0.85	-8.36	79.68	5.74	-7.58	78.64	7.03	0.83	-10.59	46.86	8.03	-10.26	46.38	8.78	0.89	-7.6	41.29	3.4	-7.77	40.86	4.1	0.82	-13.06	37.18	7.28	-12.93	36.86	8.16	0.94	39.14	106.23	-13.49	39.54	106.83	-13.84	0.83	44.06	72.47	-1.61	45.88	72.67
133	0.82	0.92	-3.08	109.38	-7.4	-1.35	109.23	-7.56	0.82	-8.25	80.21	5.43	-7.72	78.96	6.7	0.79	-11.68	47.18	7.98	-10.55	46.54	8.62	0.87	-8.82	41.96	3.02	-7.98	41.09	3.88	0.76	-14.55	38.19	7.51	-13.26	37.13	8.02	0.95	38.3	105.2	-13.45	39.28	106.5	-13.76	0.89	42.79	72.64	-3.53	45.24	72.67
166	0.83	0.88	-3.54	110.24	-6.51	-1.8	109.44	-7.35	0.78	-8.34	80.55	5.33	-7.85	79.29	6.42	0.74	-12.64	48.02	8.28	-10.98	46.85	8.55	0.87	-10.13	42.42	3.2	-8.42	41.36	3.75	0.72	-15.45	39.46	8.16	-13.71	37.61	8.05	0.96	37.64	106.14	-12.15	38.95	106.43	-13.43	0.87	42.32	73.45	-2.26	44.63	72.82
200	0.83	0.8	-3.8	111.72	-6.3	-2.22	109.9	-7.14	0.79	-8.69	80.82	6.25	-8.02	79.6	6.39	0.69	-13.43	48.85	8.92	-11.48	47.26	8.63	0.84	-10.87	43.17	3.65	-8.92	41.73	3.73	0.76	-16.51	40.03	8.71	-14.28	38.11	8.19	0.95	37.53	107.25	-11.58	38.65	106.59	-13.05	0.86	42.15	74.15	-2.66	44.11	73.09
233	0.8	0.85	-4.64	111.52	-7.24	-2.72	110.23	-7.16	0.78	-10	80.44	6.43	-8.43	79.78	6.4	0.62	-15.4	48.16	10.06	-12.29	47.44	8.92	0.79	-14.1	42.36	4.96	-9.99	41.86	3.98	0.86	-19.61	39.53	10.09	-15.39	38.4	8.58	0.92	36.36	106.08	-13.36	38.18	106.49	-13.11	0.85	41	73.87	-1.9	43.46	73.25
266	0.81	0.92	-6.18	110.24	-5.62	-3.45	110.23	-6.85	0.73	-12.59	80.34	6.06	-9.29	79.89	6.33	0.74	-18.57	47.55	5.75	-13.62	47.46	8.28	0.74	-16.3	40.79	0.4	-11.32	41.64	3.25	0.91	-22.11	38.44	4.52	-16.81	38.41	7.76	0.92	34.82	104.49	-12.66	37.48	106.09	-13.02	0.87	39.44	73.74	-1.01	42.61	73.35
300	0.8	0.96	-7.71	108.25	-5.46	-4.34	109.83	-6.56	0.75	-15.55	79.21	9.04	-10.6	79.75	6.87	0.83	-20.03	45.88	9.66	-14.98	47.14	8.56	0.79	-18.33	39.51	4.51	-12.82	41.21	3.51	0.83	-23.97	36.66	9.07	-18.35	38.05	8.02	0.88	33.02	103.61	-11.42	36.55	105.58	-12.69	0.86	39.03	72.78	-0.2	41.85	73.23
333	0.79	0.97	-8.25	108.7	-7.78	-5.17	109.61	-6.81	0.82	-17.36	79.08	8.73	-12.05	79.62	7.25	0.8	-21.89	46.63	10.91	-16.47	47.04	9.03	0.84	-21.32	40.55	6.43	-14.67	41.08	4.1	0.79	-25.87	37.66	11.08	-19.98	37.97	8.65	0.78	31.76	103.55	-13.45	35.53	105.17	-12.85	0.84	37.59	72.78	0.47	40.95	73.14
367	0.77	0.94	-9.4	109.98	-6.7	-6.07	109.68	-6.79	0.8	-18.82	80.48	8.24	-13.51	79.79	7.45	0.72	-24.22	48.53	12.23	-18.16	47.34	9.69	0.84	-23.49	41.93	8.1	-16.62	41.25	4.92	0.77	-27.84	39.19	12.57	-21.71	38.22	9.46	0.77	32.14	104.32	-13.22	34.82	104.99	-12.92	0.83	35.98	73.78	1.42	39.88	73.27
400	0.75	0.91	-10.24	110.68	-9.24	-6.96	109.88	-7.28	0.78	-20.31	80.89	6.33	-14.99	80.02	7.22	0.73	-24.65	48.04	10.05	-19.59	47.48	9.76	0.84	-23.13	42.36	6.43	-18.06	41.48	5.24	0.79	-27.65	39.52	10.79	-23.02	38.49	9.73	0.8	30.74	104.84	-15.02	33.95	104.96	-13.35	0.79	34.44	74.47	1.34	38.71	73.51
433	0.76	0.93	-10.97	110.14	-9.83	-7.82	109.93	-7.8	0.81	-21.53	80.37	7.13	-16.43	80.09	7.21	0.74	-26.26	48.1	10.34	-21.07	47.61	9.88	0.87	-24.39	42.51	6.74	-19.47	41.69	5.55	0.78	-29.29	39.6	11.21	-24.41	38.72	10.04	0.85	28.74	103.86	-15.66	32.83	104.74	-13.81	0.78	33.34	74.59	2.03	37.54	73.73
467	0.78	0.94	-12.85	109.12	-8.51	-8.9	109.77	-7.94	0.81	-22.57	79.8	7.29	-17.78	80.03	7.22	0.74	-26.81	48.77	10.22	-22.34	47.85	9.95	0.89	-24.9	42.04	5.4	-20.67	41.76	5.52	0.77	-30.55	39.1	10.1	-25.77	38.79	10.05	0.95	26.89	103.56	-13.86	31.55	104.5	-13.82	0.74	31.9	74.34	3.99	36.32	73.86
500	0.77	0.86	-15.69	109.64	-9.22	-10.38	109.74	-8.21	0.77	-23.74	79.96	4.17	-19.1	80.01	6.6	0.73	-27.57	48.57	6.14	-23.5	47.99	9.18	0.88	-25.33	41.88	1.19	-21.71	41.78	4.64	0.74	-32.2	38.84	5.61	-27.2	38.8	9.16	0.97	25.47	103.98	-13.55	30.23	104.39	-13.77	0.86	27.73	74.61	2.24	34.42	74.01
534	0.79	0.75	-16.72	111.18	-8.83	-11.77	110.03	-8.33	0.75	-24.56	79.91	3.92	-20.31	79.99	6.05	0.7	-28.72	48.84	4.46	-24.66	48.17	8.22	0.87	-26.69	42.01	0.02	-22.81	41.83	3.7	0.8	-32.79	39.65	2.99	-28.45	38.97	7.89	0.97	23.98	105.95	-12	28.86	104.71	-13.41	0.91	26.28	75.17	3.65	32.61	74.25
567	0.78	0.79	-17.16	111.3	-9.13	-12.95	110.29	-8.49	0.77	-25.05	79.88	4.72	-21.35	79.97	5.78	0.68	-30.8	47.91	6.07	-26.02	48.12	7.78	0.82	-28.34	42.84	0.68	-24.04	42.04	3.08	0.85	-34.12	39.98	4.4	-29.71	39.18	7.17	0.96	23.27	105.87	-11.95	27.63	104.94	-13.12	0.91	25.52	75.49	3.45	31.02	74.5
600	0.78	0.79	-17.73	111.75	-8.76	-14	110.59	-8.55	0.75	-25.44	80.38	3.75	-22.25	80.05	5.37	0.66	-31.53	47.91	4.73	-27.24	48.07	7.15	0.81	-29.4	41.97	0.2	-25.23	42.02	2.48	0.87	-34.47	39.71	2.92	-30.77	39.29	6.28	0.94	22.52	106.38	-11.64	26.51	105.23	-12.82	0.88	25.09	75.18	1.76	29.69	74.64
634	0.79	0.82	-18.65	112.22	-8.7	-15.02	110.92	-8.58	0.75	-25.92	80.48	3.56	-23.06	80.14	4.99	0.65	-32.22	48.46	4.58	-28.35	48.15	6.61	0.78	-30.61	42.4	0.07	-26.42	42.1	1.98	0.89	-35.16	40.14	2.83	-31.74	39.46	5.56	0.92	21.92	107.65	-10.9	25.5	105.72	-12.42	0.88	24.89	76.24	1.97	28.62	74.97
667	0.8	0.87	-20.07	112.09	-8.74	-16.13	111.16	-8.61	0.74	-26.64	80.42	3.79	-23.84	80.2	4.75	0.67	-32.85	48.8	5.81	-29.34	48.29	6.45	0.71	-32.19	43.66	0.32	-27.7	42.42	1.64	0.91	-36.69	40.25	3.83	-32.83	39.62	5.2	0.92	20.99	107.82	-9.91	24.51	106.15	-11.91	0.88	24.07	78.07	3.71	27.61	75.61
700	0.79	0.91	-20.63	111.33	-8.97	-17.12	111.19	-8.69	0.72	-27.03	80.69	3.77	-24.54	80.3	4.54	0.66	-33.26	48.11	6.41	-30.21	48.25	6.44	0.72	-30.99	42.37	0.43	-28.43	42.41	1.39	0.91	-36.81	39.88	4.63	-33.71	39.67	5.08	0.92	20.39	107.6	-9.7	23.61	106.45	-11.45	0.89	23.82	77.86	3.44	26.77	76.07
734	0.79	0.92	-20.7	111.11	-9.28	-17.9	111.18	-8.81	0.75	-27.2	80.38	3.48	-25.11	80.31	4.33	0.68	-33.04	48.8	5.36	-30.83	48.36	6.22	0.73	-32.08	42.99	0.61	-29.23	42.53	1.23	0.91	-36.38	39.61	4.34	-34.3	39.66	4.93	0.9	19.95	107.61	-10.17	22.81	106.69	-11.19	0.89	23.71	77.77	3.1	26.1	76.42
767	0.79	0.89	-21.12	111.55	-9.42	-18.6	111.25	-8.93	0.71	-28.54	80.5	3.49	-25.86	80.35	4.15	0.68	-33.51	48.68	5.8	-31.41	48.43	6.13	0.7	-32.32	43.68	0.38	-29.91	42.76	1.05	0.89	-36.54	40.07	3.66	-34.78	39.74	4.66	0.89	19.56	108.07	-10.46	22.1	106.97	-11.04	0.85	23.33	79.21	4.16	25.49	77.01
800	0.78	0.83	-21.38	112.34	-8.8	-19.2	111.47	-8.91	0.73	-28.55	80.61	4.61	-26.44	80.4	4.25	0.69	-32.94	49.05	7.56	-31.74	48.55	6.42	0.72	-32.27	44.34	1.99	-30.42	43.08	1.24	0.9	-36.01	40.72	5.86	-35.05	39.94	4.91	0.85	19.09	109.25	-9.68	21.45	107.44	-10.76	0.85	23.18	79.39	4.59	24.99	77.5
834	0.78	0.88	-20.76	111.73	-9.88	-19.54	111.53	-9.1	0.74	-27.09	80.59	4.2	-26.58	80.44	4.24	0.67	-31.55	48.29	6.46	-31.7	48.5	6.43	0.83	-28.86	43.67	1.53	-30.09	43.2	1.3	0.87	-34.1	40.03	5.54	-34.85	39.96	5.04	0.88	19.6	108.26	-11.42	21.05	107.61	-10.89	0.83	23.61	79.5	3.77	24.69	77.92
867	0.78	0.89	-20.71	111.62	-9.94	-19.79	111.55	-9.27	0.76	-26.78	80.78	4.12	-26.62	80.51	4.21	0.7	-30.65	48.39	6.63	-31.48	48.48	6.47	0.85	-27.54	43.76	1.72	-29.55	43.32	1.39	0.83	-33.09	40.01	5.83	-34.48	39.97	5.2	0.88	19.57	107.86	-11.62	20.73	107.66	-11.04	0.83	23.56	79.38	3.85	24.45	78.22
901	0.77	0.86	-20.97	112.09	-9.68	-20.04	111.66	-9.36	0.74	-27.16	80.76	3.67	-26.73	80.56	4.1	0.7	-30.64	48.82	5.62	-31.31	48.55	6.3	0.84	-27.54	44.13	1.03	-29.13	43.48	1.31	0.83	-32.74	40.24	4.85	-34.12	40.03	5.13	0.87	19.38	108.61	-10.81	20.44	107.86	-10.99	0.83	23.29	79.45	3.29	24.2	78.48
934	0.77	0.82	-20.83	112.49	-9.12	-20.21	111.83	-9.31	0.75	-26.85	80.89	3.93	-26.76	80.63	4.07	0.72	-29.66	48.77	5.21	-30.97	48.59	6.08	0.84	-26.44	44.37	0.56	-28.58	43.66	1.16	0.76	-31.53	40.4	4.37	-33.59	40.1	4.98	0.87	19.59	109.23	-9.94	20.26	108.14	-10.78	0.81	23.26	80.06	4.43	24	78.81
967	0.78	0.84	-20.74	112.29	-8.81	-20.32	111.92	-9.21	0.75	-26.42	80.45	4.32	-26.69	80.59	4.12	0.72	-29.06	48.35	5.51	-30.58	48.54	5.96	0.86	-25.89	44.15	0.75	-28.04	43.76	1.08	0.76	-31.77	40.02	4.18	-33.22	40.08	4.81	0.87	19.68	108.98	-9.44	20.14	108.31	-10.51	0.86	23.19	79.39	4.85	23.83	78.93
1001	0.77	0.88	-21.04	111.76	-8.72	-20.47	111.89	-9.11	0.73	-26.9	80.33	3.62	-26.73	80.54	4.02	0.7	-29.11	49.27	4.13	-30.28	48.69	5.59	0.85	-25.97	43.79	-0.02	-27.62	43.77	0.85	0.76	-31.96	39.72	3.16	-32.97	40.01	4.48	0.89	19.53	108.19	-9.55	20.01	108.29	-10.31	0.86	23.08	79.05	3.8	23.68	78.95
1034	0.77	0.87	-20.96	111.96	-8.65	-20.57	111.9	-9.02	0.74	-26.94	80.45	3.7	-26.78	80.52	3.95	0.71	-29.27	48.3	4.55	-30.08	48.61	5.38	0.85	-25.83	43.97	-0.05	-27.26	43.81	0.67	0.76	-31.82	39.82	3.05	-32.74	39.97	4.19	0.88	19.63	108.37	-9.66	19.93	108.3	-10.18	0.87	23.06	78.96	3.63	23.55	78.95
1068	0.78	0.87	-20.63	111.97	-8.84	-20.58	111.92	-8.98	0.73	-25.97	80.52	3.95	-26.61	80.52	3.95	0.71	-28.43	49.1	4.55	-29.74	48.71	5.21	0.86	-25.38	43.68	0.22	-26.88	43.78	0.58	0.77	-31.36	39.67	3.4	-32.46	39.91	4.03	0.89	20.11	108.27	-9.47	19.97	108.3	-10.03	0.9	23.41	78.16	3.64	23.52	78.79
1101	0.78	0.89	-20.45	111.59	-9.33	-20.56	111.85	-9.05	0.73	-26.08	80.38	3.64	-26.5	80.49	3.89	0.73	-28.71	48.84	4.83	-29.54	48.74	5.13	0.87	-25.66	43.4	0.49	-26.63	43.71	0.56	0.76	-31.72	39.45	3.86	-32.31	39.82	3.99	0.89	20.01	107.93	-10.5	19.98	108.22	-10.13	0.89	23.3	77.96	3.07	23.47	78.62
1134	0.76	0.87	-20.52	111.81	-9.19	-20.55	111.84	-9.08	0.73	-26.55	80.35	3.88	-26.51	80.46	3.89	0.7	-29.29	48.15	5.29	-29.49	48.62	5.16	0.85	-25.97	43.98	0.54	-26.49	43.76	0.56	0.75	-31.92	39.92	3.83	-32.23	39.84	3.96	0.88	19.79	108.09	-10.47	19.94	108.19	-10.2	0.85	23.19	78.41	2.13	23.42	78.58
1168	0.77	0.87	-20.4	111.89	-8.76	-20.52	111.85	-9.02	0.73	-26.29	79.97	4	-26.47	80.36	3.91	0.7	-28.86	49.17	4.03	-29.36	48.73	4.93	0.85	-25.83	43.75	-0.18	-26.36	43.76	0.41	0.74	-31.92	39.72	2.83	-32.17	39.82	3.73	0.89	19.87	108.03	-9.61	19.92	108.16	-10.08	0.87	23.32	78.17	2.25	23.4	78.5
1201	0.77	0.88	-20.5	111.64	-8.52	-20.51	111.81	-8.92	0.73	-26.29	79.95	4.15	-26.43	80.28	3.96	0.7	-28.96	49.07	3.95	-29.28	48.8	4.73	0.85	-25.87	43.61	-0.33	-26.26	43.73	0.26	0.74	-32.04	39.63	2.71	-32.14	39.78	3.52	0.9	19.92	107.64	-9.5	19.92	108.06	-9.96	0.88	23.45	77.95	2.08	23.41	78.39
1234	0.77	0.88	-20.42	111.79	-8.57	-20.5	111.81	-8.85	0.74	-26.32	80.11	4.37	-26.41	80.25	4.04	0.7	-28.94	49.23	4.49	-29.21	48.89	4.68	0.85	-25.89	43.74	0.13	-26.18	43.73	0.23	0.74	-32.04	39.76	3.38	-32.12	39.77	3.49	0.9	19.89	107.48	-9.66	19.92	107.94	-9.9	0.87	23.5	77.98	2.12	23.43	78.31
1268	0.78	0.88	-20.3	111.67	-8.04	-20.46	111.78	-8.68	0.74	-26.19	80	4.27	-26.37	80.2	4.09	0.71	-28.69	48.94	3.9	-29.1	48.9	4.52	0.85	-25.6	43.47	-0.36	-26.06	43.68	0.11	0.75	-31.81	39.45	2.64	-32.06	39.71	3.32	0.92	20.08	107.08	-9.23	19.95	107.77	-9.77	0.89	23.6	77.79	2.66	23.46	78.2
1301	0.78	0.85	-20.12	112.16	-8.34	-20.39	111.86	-8.61	0.75	-26.17	80.21	3.91	-26.33	80.2	4.05	0.71	-28.72	49.04	3.73	-29.03	48.92	4.36	0.85	-25.54	43.54	-0.48	-25.96	43.65	-0.01	0.76	-31.77	39.48	2.46	-32	39.66	3.14	0.91	20.15	107.47	-8.88	19.99	107.71	-9.59	0.89	23.59	78.02	2.71	23.49	78.16
1335	0.77	0.84	-20.19	112.26	-8.3	-20.35	111.94	-8.55	0.75	-26.19	80.25	4.13	-26.3	80.21	4.07	0.7	-28.73	49.16	4.01	-28.97	48.97	4.29	0.86	-25.6	43.65	-0.35	-25.89	43.65	-0.08	0.75	-31.85	39.63	2.76	-31.97	39.66	3.07	0.91	20.14	107.51	-9.13	20.02	107.67	-9.49	0.88	23.62	77.89	2.08	23.51	78.11
1368	0.78	0.86	-19.9	112.1	-8.49	-20.26	111.97	-8.54	0.74	-26.01	80.11	3.95	-26.24	80.19	4.04	0.72	-28.64	48.84	3.85	-28.9	48.95	4.2	0.86	-25.52	43.33	-0.41	-25.81	43.59	-0.15	0.76	-31.76	39.32	2.61	-31.93	39.59	2.97	0.91	20.16	107.1	-9.36	20.05	107.55	-9.47	0.89	23.66	77.7	2.52	23.54	78.03
1401	0.78	0.85	-19.71	112.17	-8.23	-20.15	112.01	-8.48	0.74	-25.79	79.93	4	-26.15	80.14	4.03	0.72	-28.39	48.65	3.59	-28.8	48.89	4.08	0.86	-25.61	42.47	-0.05	-25.77	43.36	-0.13	0.76	-31.55	39.23	2.24	-31.85	39.51	2.82	0.92	20.31	106.9	-9.21	20.1	107.42	-9.41	0.91	23.69	77.16	2.77	23.57	77.85
1435	0.78	0.85	-19.92	112.24	-8.38	-20.1	112.06	-8.46	0.74	-26.08	80.15	3.74	-26.14	80.14	3.97	0.71	-28.67	48.85	3.25	-28.77	48.88	3.91	0.86	-25.89	42.65	-0.36	-25.8	43.22	-0.17	0.75	-31.84	39.38	1.9	-31.85	39.49	2.64	0.92	20.25	106.97	-9.42	20.13	107.33	-9.42	0.9	23.69	77.25	2.24	23.6	77.73
1468	0.78	0.89	-20.34	111.63	-8.28	-20.15	111.97	-8.42	0.73	-26.42	79.82	3.67	-26.19	80.08	3.91	0.7	-29.23	48.82	2.95	-28.87	48.87	3.71	0.86	-26.46	42.61	-0.71	-25.93	43.09	-0.28	0.74	-31.5	39.41	2.02	-31.78	39.47	2.51	0.92	20.04	107.05	-9.56	20.11	107.27	-9.44	0.89	23.52	77.16	1.87	23.58	77.61
1501	0.78	0.9	-20.42	111.23	-7.88	-20.21	111.82	-8.31	0.75	-26.36	80.35	3.54	-26.23	80.13	3.84	0.72	-29.14	48.6	3.36	-28.92	48.81	3.64	0.86	-26.34	42.41	-0.34	-26.01	42.95	-0.3	0.74	-32.25	39.22	2.03	-31.87	39.42	2.41	0.92	20	106.84	-9.3	20.09	107.19	-9.42	0.9	23.41	77.01	2.22	23.55	77.49
1535	0.78	0.88	-20.04	111.63	-8.33	-20.17	111.78	-8.32	0.74	-26.25	80.39	3.53	-26.23	80.18	3.78	0.71	-29.17	48.74	3.46	-28.97	48.8	3.6	0.85	-26.41	42.5	-0.21	-26.09	42.86	-0.28	0.74	-31.41	39.53	2.55	-31.78	39.44	2.44	0.91	20.09	106.67	-9.77	20.09	107.08	-9.49	0.9	23.56	76.67	1.94	23.55	77.32
1568	0.78	0.9	-20.22	111.37	-8.18	-20.18	111.7	-8.29	0.75	-26.28	80.3	3.66	-26.24	80.21	3.75	0.71	-29.26	48.63	3.7	-29.03	48.77	3.62	0.85	-26.12	43.25	-0.62	-26.1	42.94	-0.35	0.74	-31.55	39.46	2.8	-31.73	39.45	2.51	0.92	20.07	106.79	-9.87	20.09	107.02	-9.56	0.89	23.59	76.77	1.96	23.56	77.21
1602	0.78	0.89	-20.18	111.54	-7.93	-20.18	111.67	-8.22	0.74	-26.27	80.41	3.67	-26.25	80.25	3.74	0.71	-29.21	48.64	3.44	-29.07	48.74	3.59	0.85	-26.46	42.46	-0.32	-26.17	42.84	-0.34	0.74	-31.52	39.45	2.52	-31.69	39.45	2.52	0.92	20.08	106.89	-9.4	20.09	107	-9.53	0.9	23.54	77.04	2.26	23.56	77.18
1635	0.78	0.83	-19.79	112.45	-8	-20.1	111.82	-8.17	0.75	-26.07	80.3	3.71	-26.21	80.26	3.73	0.7	-29.1	48.05	3.61	-29.07	48.6	3.59	0.86	-26.12	42.88	-0.55	-26.16	42.85	-0.38	0.74	-32.11	39.49	1.64	-31.78	39.46	2.34	0.91	20.24	107.38	-9.09	20.12	107.07	-9.44	0.89	23.64	77.52	2.16	23.57	77.25
1668	0.78	0.85	-19.69	112.22	-8.26	-20.02	111.9	-8.19	0.75	-26.04	80.23	3.82	-26.18	80.25	3.75	0.7	-29.08	48.02	3.95	-29.07	48.48	3.66	0.84	-26.1	42.9	-0.16	-26.15	42.86	-0.34	0.75	-32.04	39.58	2.1	-31.83	39.48	2.29	0.91	20.37	107.4	-9.43	20.17	107.14	-9.44	0.89	23.72	77.57	2.14	23.6	77.31
1702	0.78	0.87	-19.73	111.89	-8.48	-19.96	111.9	-8.25	0.74	-26.01	79.87	4.04	-26.14	80.17	3.81	0.71	-28.86	48.88	4.07	-29.03	48.56	3.74	0.86	-25.79	43.43	-0.2	-26.08	42.98	-0.31	0.75	-31.98	39.33	2.87	-31.86	39.45	2.41	0.91	20.31	107.02	-10.08	20.2	107.11	-9.57	0.9	23.64	77.11	2.46	23.61	77.27
1735	0.78	0.88	-19.48	111.68	-8.64	-19.86	111.86	-8.33	0.75	-25.79	80.42	3.96	-26.07	80.22	3.84	0.72	-28.67	48.87	4.7	-28.96	48.62	3.94	0.86	-25.72	43.38	0.32	-26	43.06	-0.18	0.76	-31.75	39.36	3.6	-31.84	39.43	2.65	0.91	20.42	106.67	-10.87	20.24	107.02	-9.83	0.9	23.85	77.01	2.57	23.66	77.22
1768	0.78	0.86	-19.29	111.89	-8.12	-19.75	111.86	-8.29	0.76	-25.67	80.33	3.97	-25.99	80.25	3.87	0.72	-28.32	48.8	3.86	-28.83	48.66	3.92	0.85	-25.57	42.57	0.07	-25.91	42.96	-0.13	0.78	-31.27	39.25	2.43	-31.72	39.4	2.6	0.91	20.43	106.79	-10.27	20.28	106.98	-9.92	0.91	24.09	76.86	2.68	23.74	77.15
1802	0.78	0.84	-18.91	112.1	-7.92	-19.58	111.91	-8.21	0.76	-25.25	80.42	4.34	-25.84	80.28	3.96	0.73	-28.12	48.79	4.11	-28.69	48.68	3.96	0.86	-25.2	42.49	0.05	-25.77	42.87	-0.1	0.78	-31.06	39.16	2.6	-31.59	39.35	2.6	0.92	20.86	106.79	-10.46	20.4	106.94	-10.03	0.9	24.54	76.84	2.43	23.9	77.08
1835	0.78	0.83	-18.63	112.13	-8.2	-19.39	111.96	-8.21	0.77	-25.24	80.24	3.72	-25.72	80.27	3.91	0.73	-27.7	48.29	3.16	-28.49	48.61	3.8	0.88	-24.81	42.28	-0.61	-25.58	42.75	-0.2	0.78	-30.5	38.86	1.5	-31.37	39.25	2.38	0.92	21.09	106.59	-10.93	20.54	106.87	-10.21	0.91	24.7	76.24	2.23	24.07	76.91
1869	0.78	0.85	-18.29	111.72	-8.85	-19.16	111.91	-8.34	0.77	-25.24	80.15	3.67	-25.62	80.25	3.86	0.76	-27.43	47.9	3.71	-28.27	48.46	3.78	0.87	-24.45	41.89	0.03	-25.35	42.58	-0.15	0.79	-30	38.55	2.12	-31.09	39.11	2.33	0.93	21.74	105.89	-11.76	20.78	106.67	-10.53	0.9	25.04	75.59	2.26	24.26	76.64
1902	0.78	0.87	-18.43	111.53	-8.94	-19.01	111.83	-8.46	0.77	-25.35	80.09	3.47	-25.57	80.22	3.78	0.75	-27.45	48.05	3.29	-28.1	48.38	3.68	0.88	-24.47	41.97	-0.3	-25.17	42.45	-0.18	0.79	-29.94	38.6	1.7	-30.86	39.01	2.2	0.92	21.48	106.11	-11.93	20.92	106.56	-10.81	0.89	24.86	75.89	1.84	24.39	76.49
1935	0.78	0.87	-18.22	111.34	-9.13	-18.85	111.73	-8.6	0.78	-25.26	79.93	3.45	-25.51	80.16	3.72	0.77	-27.32	47.75	3.6	-27.95	48.25	3.66	0.87	-24.37	41.78	0.06	-25.01	42.32	-0.13	0.8	-29.73	38.46	2.05	-30.63	38.9	2.17	0.92	21.65	105.73	-12.24	21.07	106.39	-11.1	0.9	24.74	75.55	2.16	24.46	76.3
1969	0.78	0.85	-17.77	111.2	-8.99	-18.63	111.62	-8.68	0.81	-25.11	79.68	3.95	-25.43	80.06	3.76	0.8	-27.18	47.44	4.87	-27.79	48.09	3.91	0.88	-24.17	42.14	0.57	-24.84	42.28	0.01	0.81	-29.56	38.24	3.43	-30.41	38.76	2.42	0.94	22.19	105.4	-12.71	21.3	106.19	-11.43	0.89	25.06	74.9	1.85	24.58	76.01
2002	0.78	0.78	-17.3	111.82	-9.04	-18.36	111.66	-8.75	0.8	-24.78	80	4.07	-25.3	80.05	3.83	0.77	-27.04	48.13	5.33	-27.64	48.09	4.19	0.88	-24.37	42.5	1.04	-24.74	42.32	0.22	0.82	-29.39	38.66	4.02	-30.2	38.74	2.75	0.93	22.31	105.69	-12.95	21.5	106.09	-11.75	0.89	25.16	74.92	1.72	24.7	75.79
2036	0.77	0.77	-17.21	112.02	-8.99	-18.12	111.73	-8.8	0.78	-24.88	80.15	3.94	-25.21	80.07	3.85	0.77	-27.06	48.2	5.05	-27.52	48.12	4.37	0.88	-24.31	42.59	0.78	-24.65	42.38	0.33	0.82	-29.38	38.74	3.69	-30.03	38.74	2.94	0.92	22.37	105.62	-13.16	21.68	105.99	-12.04	0.89	25.13	75.05	1.71	24.79	75.64
2069	0.78	0.8	-17.45	111.73	-8.71	-17.99	111.73	-8.78	0.8	-24.79	79.93	4.01	-25.13	80.04	3.88	0.79	-27.11	47.86	5.06	-27.44	48.06	4.51	0.88	-24.21	42.38	0.78	-24.56	42.38	0.42	0.82	-29.43	38.58	3.7	-29.91	38.71	3.09	0.93	22.29	105.81	-12.43	21.8	105.95	-12.12	0.9	24.98	75.14	1.87	24.83	75.54
2102	0.78	0.78	-17.18	111.77	-8.94	-17.82	111.74	-8.81	0.79	-24.81	80.09	4.17	-25.06	80.05	3.94	0.77	-27.11	48.02	5.52	-27.37	48.06	4.71	0.88	-24.27	42.46	1.22	-24.5	42.39	0.58	0.83	-29.42	38.69	4.26	-29.81	38.7	3.33	0.93	22.46	105.45	-13.15	21.94	105.85	-12.33	0.88	25.25	74.9	1.42	24.91	75.41
2136	0.77	0.76	-16.42	111.33	-9.46	-17.54	111.66	-8.94	0.81	-24.39	79.84	4.17	-24.93	80.01	3.99	0.78	-27.03	47.98	5.73	-27.3	48.04	4.92	0.88	-24.5	42.37	1.38	-24.5	42.39	0.75	0.82	-29.69	38.63	4.54	-29.79	38.69	3.58	0.9	22.76	105.11	-14.25	22.11	105.7	-12.73	0.84	25.61	74.44	0.3	25.05	75.21
2169	0.77	0.7	-16.26	112.02	-9.14	-17.27	111.73	-8.98	0.78	-24.09	80.17	4.24	-24.76	80.04	4.04	0.75	-26.74	48.53	5.69	-27.19	48.14	5.08	0.87	-24.38	42.74	1.3	-24.48	42.46	0.86	0.82	-29.27	38.96	4.44	-29.68	38.74	3.75	0.92	22.9	106.2	-13.39	22.27	105.8	-12.86	0.86	25.71	75.18	1.36	25.19	75.2
2202	0.77	0.67	-16.8	112.41	-8.17	-17.18	111.87	-8.82	0.78	-23.71	80.33	4.72	-24.54	80.1	4.17	0.76	-26.45	48.71	6	-27.04	48.25	5.26	0.88	-24.11	42.71	1.5	-24.4	42.51	0.99	0.84	-28.86	38.91	4.72	-29.51	38.78	3.95	0.93	23.42	106.56	-12.91	22.5	105.96	-12.87	0.87	25.86	75.56	2.18	25.32	75.28
2236	0.77	0.72	-16.52	111.82	-8.14	-17.04	111.86	-8.68	0.81	-23.4	80.16	5.3	-24.31	80.11	4.4	0.76	-26.42	48.63	6.24	-26.91	48.33	5.46	0.88	-24.16	42.83	1.78	-24.36	42.57	1.15	0.83	-28.87	39	4.97	-29.38	38.82	4.16	0.92	23.44	105.87	-13.95	22.69	105.94	-13.09	0.85	26.29	74.99	1.25	25.52	75.22
2269	0.77	0.69	-16.34	112.22	-7.88	-16.9	111.93	-8.52	0.8	-23.29	80.29	5.64	-24.1	80.15	4.66	0.75	-26.49	48.8	6.63	-26.83	48.42	5.7	0.87	-24.37	43.07	2.16	-24.36	42.68	1.35	0.83	-28.95	39.21	5.46	-29.3	38.9	4.43	0.9	23.23	106.01	-14.3	22.8	105.95	-13.34	0.82	26.38	75.04	0.24	25.7	75.18
2302	0.77	0.65	-16.55	112.79	-7.56	-16.83	112.1	-8.32	0.79	-23.19	80.26	6.88	-23.92	80.17	5.11	0.77	-26.87	48.04	8.62	-26.83	48.35	6.3	0.88	-24.28	43.47	3.75	-24.34	42.84	1.84	0.83	-28.87	39.63	7.42	-29.21	39.05	5.04	0.88	23.41	106.29	-14.78	22.93	106.02	-13.63	0.82	26.15	75.24	0.41	25.79	75.19
2336	0.77	0.68	-16.28	112.6	-7.29	-16.72	112.2	-8.11	0.78	-23.16	80.1	7.81	-23.76	80.16	5.66	0.76	-27.07	47.98	9.69	-26.88	48.27	7	0.89	-24.16	43.61	4.87	-24.31	42.99	2.47	0.81	-28.95	39.55	8.81	-29.16	39.15	5.83	0.86	23.18	105.69	-15.25	22.98	105.96	-13.97	0.82	27.27	74.48	-1.39	26.09	75.05
2369	0.77	0.73	-15.82	111.3	-7.79	-16.53	112.02	-8.05	0.79	-23.38	80.44	7.82	-23.68	80.21	6.11	0.75	-27.55	47.84	9.99	-27.02	48.18	7.63	0.88	-24.35	43.43	5.1	-24.31	43.08	3.01	0.79	-29.57	39.53	9.42	-29.24	39.23	6.58	0.84	22.05	104.61	-15.63	22.79	105.68	-14.31	0.86	26.59	74.51	-2.26	26.19	74.94
2402	0.78	0.67	-15.91	111.96	-6.56	-16.41	112.01	-7.74	0.79	-23.27	80.45	8.77	-23.6	80.26	6.66	0.75	-27.46	47.94	10.78	-27.11	48.13	8.29	0.89	-24.29	43.52	6.19	-24.31	43.17	3.67	0.78	-29.25	39.4	10.57	-29.24	39.26	7.42	0.83	21.65	105.18	-15.55	22.56	105.58	-14.56	0.89	26.43	74.51	-3.5	26.24	74.85
2436	0.78	0.65	-16.24	112.27	-3.46	-16.37	112.06	-6.86	0.79	-22.79	80.28	9.35	-23.43	80.26	7.22	0.78	-26.49	48.42	10.59	-26.98	48.19	8.77	0.89	-23.79	44.26	5.82	-24.2	43.39	4.12	0.81	-28.22	39.92	10.13	-29.04	39.4	7.99	0.85	22.1	108.11	-13.96	22.47	106.09	-14.44	0.88	26.41	75.23	-3.51	26.28	74.93
2469	0.78	0.61	-16.93	112.58	-2.15	-16.49	112.17	-5.88	0.79	-23.04	80.23	10.16	-23.35	80.26	7.83	0.77	-26.84	48.43	10.28	-26.95	48.24	9.08	0.87	-24.02	44.5	5.23	-24.17	43.62	4.35	0.8	-28.56	40.08	9.5	-28.94	39.53	8.31	0.85	21.66	108.91	-13.14	22.31	106.66	-14.18	0.87	25.78	75.83	-3.23	26.18	75.11
2503	0.78	0.7	-18.24	111.7	-3.55	-16.84	112.07	-5.39	0.84	-24.33	81.66	9.52	-23.55	80.54	8.19	0.77	-27.92	49.41	10.55	-27.15	48.48	9.39	0.86	-24.84	44.73	5.32	-24.3	43.84	4.55	0.79	-29.3	40.29	10	-29.01	39.69	8.66	0.82	20.84	109.68	-14.11	22.01	107.28	-14.16	0.79	24.78	79.18	-1.88	25.89	75.94
2536	0.78	0.68	-19.11	112.16	-0.45	-17.3	112.09	-4.35	0.77	-24.62	80.27	11.21	-23.77	80.49	8.82	0.75	-28.36	49.21	10.99	-27.39	48.63	9.72	0.85	-24.99	45.06	5.67	-24.44	44.09	4.78	0.76	-29.79	40.59	10.57	-29.17	39.87	9.06	0.83	19.78	110.37	-11.97	21.55	107.92	-13.72	0.86	23.61	78.34	-3.91	25.43	76.43
2569	0.79	0.79	-19.29	112.18	0.91	-17.7	112.11	-3.23	0.74	-24.53	80.25	13.37	-23.92	80.44	9.78	0.71	-28.3	48.03	11.6	-27.58	48.51	10.11	0.87	-24.69	43.93	6.36	-24.49	44.06	5.11	0.74	-29.51	39.38	11.42	-29.24	39.77	9.55	0.82	18.15	108.67	-12.44	20.86	108.07	-13.46	0.91	23.32	76.91	-4.31	25	76.53
2603	0.79	0.82	-20.01	111.13	1.21	-18.18	111.91	-2.28	0.69	-24.87	80.16	14.82	-24.11	80.38	10.85	0.68	-27.64	48.74	13.27	-27.59	48.55	10.77	0.88	-24.85	43.19	7.86	-24.56	43.88	5.68	0.72	-29.81	38.8	13.22	-29.35	39.57	10.33	0.77	16.9	107.09	-14.25	20.03	107.87	-13.62	0.94	22.84	76.25	-6.25	24.56	76.47
2636	0.79	0.79	-20.75	112.81	2.14	-18.71	112.09	-1.33	0.71	-25.4	80.01	14.77	-24.37	80.31	11.69	0.69	-29.79	48.46	13.21	-28.04	48.54	11.28	0.87	-26.03	43.55	8.11	-24.86	43.82	6.19	0.69	-31.09	39.19	13.72	-29.7	39.5	11.04	0.63	15.89	108.77	-15.92	19.17	108.06	-14.09	0.93	21.63	77.76	-7.39	23.96	76.74
2670	0.78	0.86	-21.8	112.65	3.18	-19.35	112.2	-0.36	0.7	-25.36	81.22	15.9	-24.57	80.49	12.59	0.68	-29.66	49.86	15.98	-28.37	48.8	12.28	0.85	-26.71	44.04	9.61	-25.24	43.86	6.91	0.67	-31.05	39.49	15.06	-29.98	39.49	11.9	0.74	12.79	110.48	-17.26	17.81	108.56	-14.74	0.89	19.83	78.31	-9.42	23.1	77.06
2703	0.77	0.85	-22.59	112.5	4.82	-20.02	112.26	0.76	0.7	-25.7	81.25	15.88	-24.8	80.65	13.3	0.69	-30.36	49.26	13.39	-28.78	48.9	12.51	0.83	-27.32	44.34	7.97	-25.66	43.96	7.13	0.68	-31.76	39.65	13.7	-30.34	39.53	12.28	0.74	10.54	110.74	-16.51	16.25	109.01	-15.1	0.83	18.22	79.33	-9.89	22.07	77.53
2736	0.76	0.84	-23.25	112.38	5.24	-20.7	112.29	1.73	0.68	-26.9	79.88	15.55	-25.23	80.49	13.78	0.68	-30.64	48.21	11.41	-29.16	48.76	12.28	0.85	-27.28	43.95	5.22	-25.99	43.96	6.73	0.72	-31.79	39.13	10.84	-30.64	39.45	11.98	0.77	10.26	110.64	-15.16	14.95	109.34	-15.11	0.89	16.67	77.8	-9.68	20.92	77.58
2770	0.76	0.83	-23.27	112.3	5.84	-21.24	112.29	2.62	0.67	-26.6	79.27	16.51	-25.51	80.25	14.36	0.67	-30.68	48.25	12.43	-29.47	48.66	12.31	0.86	-27.46	43.84	6.44	-26.29	43.93	6.67	0.71	-31.73	39.07	11.98	-30.86	39.37	11.98	0.74	9.33	110.82	-15.9	13.72	109.65	-15.27	0.85	16.25	78.03	-10.73	19.93	77.67
2803	0.77	0.82	-23.23	111.77	6.64	-21.66	112.19	3.49	0.66	-26.45	79.36	16.54	-25.7	80.07	14.82	0.67	-30.15	48.17	12.31	-29.61	48.56	12.31	0.85	-26.68	43.87	6.17	-26.37	43.92	6.57	0.73	-30.89	38.97	11.55	-30.87	39.29	11.89	0.73	8.16	111.25	-16.02	12.51	109.98	-15.43	0.82	15.88	78.09	-11.19	19.06	77.76
2836	0.78	0.86	-23.28	112.2	6.28	-22	112.19	4.09	0.68	-27.17	79.93	15.22	-26	80.04	14.91	0.7	-29.82	48.04	10.36	-29.65	48.45	11.92	0.85	-26	44.2	3.41	-26.3	43.97	5.94	0.77	-30.41	39	8.58	-30.77	39.23	11.22	0.68	7.79	111.96	-15.71	11.48	110.39	-15.48	0.72	14.34	78.29	-10.33	18.05	77.87
2870	0.79	0.85	-23.97	112.31	5.85	-22.41	112.21	4.47	0.65	-27.04	80.23	15.62	-26.22	80.08	15.06	0.74	-29.06	48.43	11.45	-29.53	48.45	11.82	0.86	-25.29	44.29	4.94	-26.09	44.04	5.73	0.8	-29.18	39.15	10.43	-30.45	39.22	11.06	0.7	8.11	110.93	-17.18	10.74	110.5	-15.83	0.74	15.59	78.62	-11.75	17.52	78.02
2903	0.8	0.86	-23.59	112.5	6.07	-22.66	112.27	4.81	0.66	-25.51	79.84	15.71	-26.07	80.03	15.19	0.76	-29.07	48.84	12.6	-29.44	48.53	11.98	0.86	-25.63	44.56	6.59	-26	44.14	5.91	0.8	-29.34	39.57	12.32	-30.23	39.29	11.31	0.74	8.18	110.93	-18.48	10.18	110.59	-16.38	0.65	16.28	78.77	-13.13	17.26	78.17
2937	0.8	0.85	-24.06	112.38	5.84	-22.95	112.29	5.03	0.67	-25.68	80.1	15.49	-25.99	80.05	15.25	0.76	-28.95	48.88	12.66	-29.34	48.6	12.12	0.86	-25.59	44.54	6.59	-25.92	44.22	6.04	0.81	-29.22	39.59	12.44	-30.03	39.35	11.54	0.74	7.89	110.94	-18.26	9.69	110.66	-16.77	0.7	15.39	79	-13.02	16.86	78.34
2970	0.79	0.89	-24.09	112.83	6.33	-23.19	112.4	5.31	0.65	-26.48	79.59	15.69	-26.09	79.95	15.34	0.73	-29.54	48.49	12.23	-29.38	48.58	12.14	0.87	-26.03	44.2	5.79	-25.94	44.22	5.99	0.8	-29.88	39.03	11.61	-30	39.28	11.55	0.74	7.32	111.16	-18.02	9.18	110.76	-17.02	0.8	13.37	78.78	-12.88	16.12	78.43
3003	0.79	0.85	-25.42	112.07	6.55	-23.65	112.33	5.57	0.66	-28.6	79.06	15.09	-26.61	79.77	15.29	0.73	-30.08	48.58	10.97	-29.52	48.58	11.9	0.85	-26.31	44.13	3.97	-26.02	44.2	5.58	0.79	-30.5	38.8	10.08	-30.1	39.19	11.26	0.71	6.07	112.2	-16.7	8.51	111.06	-16.96	0.79	12.1	79.75	-12.55	15.26	78.7
3037	0.8	0.86	-26.39	112.33	6.29	-24.22	112.33	5.72	0.64	-29.11	79.7	15.39	-27.12	79.76	15.31	0.66	-31.56	48.6	13.1	-29.94	48.58	12.15	0.84	-28.28	43.73	6.92	-26.47	44.11	5.85	0.73	-31.65	38.78	12.83	-30.41	39.1	11.58	0.79	5.44	111.65	-18.7	7.85	111.18	-17.31	0.76	11.66	79.8	-13.63	14.49	78.92
3070	0.8	0.84	-27.31	112.23	6.5	-24.87	112.31	5.88	0.64	-30.42	79.88	14.36	-27.8	79.78	15.12	0.66	-31.98	48.74	11.85	-30.36	48.61	12.09	0.83	-28.44	43.73	5.26	-26.88	44.03	5.73	0.78	-32.21	38.78	11.36	-30.78	39.04	11.53	0.75	5.77	111.01	-18.75	7.41	111.14	-17.61	0.73	10.69	80.45	-12.82	13.68	79.24
3104	0.81	0.84	-27.59	112.51	6.3	-25.44	112.35	5.97	0.62	-30.81	79.89	14.38	-28.43	79.81	14.97	0.65	-32.11	49.09	11.63	-30.72	48.71	11.99	0.8	-28.36	44.25	4.74	-27.18	44.07	5.53	0.76	-32.13	39.02	10.8	-31.05	39.03	11.38	0.79	5.53	111.18	-19.79	7.01	111.15	-18.06	0.73	10.42	80.33	-13.63	12.98	79.46
3137	0.81	0.85	-27.85	112.74	5.98	-25.95	112.43	5.97	0.61	-31.13	80.13	14.34	-28.99	79.87	14.84	0.65	-32.52	49.29	11.88	-31.09	48.83	11.97	0.79	-28.88	44.21	4.99	-27.53	44.1	5.42	0.77	-32.48	38.98	11.05	-31.34	39.02	11.32	0.79	4.86	111.13	-20.18	6.55	111.15	-18.5	0.72	9.97	80.53	-13.7	12.34	79.68
3170	0.8	0.8	-28.22	112.34	5.76	-26.42	112.41	5.93	0.61	-31.35	80.54	14.43	-29.49	80.01	14.76	0.65	-32.56	49.64	11.33	-31.39	48.99	11.84	0.77	-28.71	44.44	4.07	-27.77	44.17	5.15	0.76	-32.5	39.14	9.92	-31.58	39.05	11.03	0.75	3.39	111.91	-19.27	5.88	111.3	-18.66	0.7	10.45	79.12	-14.01	11.93	79.57
3204	0.81	0.84	-27.99	113.26	6	-26.75	112.58	5.94	0.58	-30.76	80.93	15.35	-29.75	80.19	14.88	0.62	-33.1	49.57	11.64	-31.74	49.11	11.8	0.76	-29.77	44.38	4.36	-28.18	44.21	4.99	0.79	-33.34	39.18	10.15	-31.94	39.07	10.85	0.78	3.61	111.19	-20.99	5.4	111.28	-19.14	0.7	9.28	80.5	-15.1	11.37	79.76
3237	0.82	0.92	-27.21	114.26	6.46	-26.85	112.92	6.05	0.64	-30.27	81.84	15.99	-29.86	80.53	15.1	0.61	-33.22	49.98	13.45	-32.05	49.29	12.13	0.75	-30.82	44.61	6.87	-28.73	44.29	5.37	0.8	-33.82	39.4	12.8	-32.33	39.14	11.25	0.8	3.11	111.4	-21.77	4.92	111.3	-19.69	0.67	8.81	80.35	-15.51	10.83	79.88
3271	0.81	0.92	-27.51	114.73	6.6	-26.98	113.29	6.16	0.6	-30.8	81.18	16.06	-30.06	80.66	15.3	0.62	-33.33	49.96	12.67	-32.31	49.42	12.24	0.75	-30.55	44.7	5.61	-29.11	44.37	5.42	0.81	-33.66	39.37	11.42	-32.6	39.19	11.28	0.82	3	112.02	-21	4.51	111.45	-19.96	0.67	10.02	79.58	-15.05	10.66	79.82
3304	0.81	0.94	-27.86	115.14	6.02	-27.16	113.67	6.13	0.62	-30.6	82.29	15.58	-30.17	80.99	15.36	0.62	-31.63	50.13	12.6	-32.17	49.57	12.31	0.74	-31	45.09	6.02	-29.5	44.52	5.54	0.82	-33.83	39.75	12.16	-32.85	39.3	11.46	0.83	2.76	112.04	-21.46	4.14	111.57	-20.27	0.71	9.57	80.33	-15.07	10.43	79.92
3337	0.8	0.94	-28.7	115.62	5.62	-27.48	114.07	6.03	0.63	-30.88	83.36	15.64	-30.32	81.48	15.41	0.63	-31.98	50.67	14.31	-32.13	49.79	12.72	0.7	-32.23	45.57	8.43	-30.07	44.73	6.13	0.81	-34.24	40.57	14.37	-33.14	39.56	12.05	0.79	1.66	112.1	-21.7	3.62	111.68	-20.57	0.73	9.21	80.75	-14.95	10.17	80.09
3371	0.79	0.93	-29.25	116.12	5.31	-27.85	114.49	5.88	0.63	-31.07	83.21	16.33	-30.47	81.83	15.6	0.65	-32.5	50.87	14.84	-32.21	50.01	13.15	0.67	-30.98	45.23	8.91	-30.26	44.83	6.7	0.81	-34.59	40.73	15.01	-33.44	39.8	12.66	0.78	1.11	112.41	-22.15	3.09	111.83	-20.9	0.72	9.01	80.32	-14.67	9.93	80.14
3404	0.8	0.93	-29.34	116.48	4.99	-28.16	114.9	5.7	0.64	-31.27	84.71	16.48	-30.64	82.43	15.78	0.72	-33.94	52	17.81	-32.56	50.42	14.12	0.71	-32.77	45.52	11.84	-30.78	44.97	7.77	0.79	-35.51	42.71	18.59	-33.87	40.39	13.9	0.75	0.46	112.55	-23.22	2.54	111.97	-21.38	0.7	8.68	81	-15.67	9.67	80.31
3437	0.8	0.9	-30.38	116.64	5.05	-28.62	115.26	5.57	0.66	-31.45	84.9	18.23	-30.8	82.94	16.28	0.74	-34.28	52.45	18.15	-32.92	50.84	14.96	0.73	-33.33	45.78	12.42	-31.31	45.13	8.74	0.81	-35.9	42.84	19.1	-34.29	40.89	14.99	0.74	0.02	113.34	-22.41	2.01	112.25	-21.59	0.72	8.37	81.17	-15.43	9.4	80.49
3471	0.78	0.8	-32.01	116.75	4.89	-29.33	115.57	5.44	0.66	-32.77	84.13	17.3	-31.21	83.19	16.49	0.75	-35.43	51.5	14.71	-33.44	50.97	14.91	0.73	-34.54	46.82	9.24	-31.99	45.48	8.84	0.84	-36.92	41.8	14.8	-34.83	41.08	14.95	0.68	-0.62	113.97	-20.67	1.45	112.6	-21.4	0.8	7.81	81.48	-13.85	9.07	80.69
3504	0.81	0.89	-32.82	115.88	4.76	-30.06	115.63	5.3	0.76	-35.98	82.93	14.84	-32.2	83.13	16.15	0.82	-38.13	51.56	11.2	-34.42	51.09	14.15	0.72	-36.38	47.42	4.89	-32.92	45.88	8.03	0.87	-38.9	41.83	10.38	-35.69	41.23	14.02	0.75	-1.53	113.61	-19.88	0.82	112.81	-21.09	0.87	7.16	82.84	-13.06	8.67	81.13
3537	0.83	0.93	-34.14	115.36	4.98	-30.92	115.58	5.23	0.75	-37.09	82.42	14.39	-33.23	82.99	15.8	0.84	-39.67	51.78	10.81	-35.52	51.23	13.48	0.7	-37.89	48.06	4.58	-33.97	46.33	7.34	0.86	-40.16	42.01	10.15	-36.63	41.39	13.24	0.81	-3.25	113.26	-19.66	-0.04	112.9	-20.81	0.89	6.57	82.86	-12.22	8.23	81.48
3571	0.84	0.93	-35.1	115.07	4.25	-31.81	115.47	5.03	0.82	-38.39	82.47	12.89	-34.33	82.88	15.21	0.84	-41.86	51.45	9.38	-36.88	51.28	12.64	0.71	-39.81	47.52	2.66	-35.23	46.57	6.38	0.83	-42.69	41.78	8.23	-37.93	41.47	12.21	0.84	-4.15	112.79	-20.15	-0.92	112.88	-20.67	0.88	5.91	82.92	-12.68	7.75	81.78
3604	0.81	0.89	-36.12	114.99	1.89	-32.73	115.38	4.39	0.81	-41.08	81.21	10.44	-35.78	82.55	14.23	0.79	-43.66	50.78	4.58	-38.34	51.17	10.96	0.76	-40.15	46.67	-1.79	-36.29	46.59	4.68	0.78	-44.75	40.62	2.35	-39.4	41.3	10.14	0.8	-5.13	111.84	-19.8	-1.82	112.67	-20.5	0.82	5.3	80.99	-10.86	7.24	81.62
3638	0.8	0.91	-38.06	114.18	3.34	-33.87	115.13	4.18	0.81	-41.87	80.61	9.77	-37.1	82.16	13.3	0.72	-44.9	50.59	2.16	-39.77	51.06	9.08	0.75	-41.34	46.35	-5.69	-37.38	46.54	2.45	0.67	-47.66	40.08	-0.45	-41.2	41.05	7.86	0.76	-6.1	111.45	-18.43	-2.73	112.42	-20.08	0.83	4.17	80.75	-8.19	6.6	81.44
3671	0.81	0.9	-39.6	114.02	2.66	-35.11	114.91	3.87	0.77	-42.31	80.16	9.96	-38.23	81.75	12.6	0.63	-48.41	49.44	3.79	-41.68	50.73	7.94	0.63	-47.73	44.79	-4.01	-39.67	46.19	1.05	0.81	-52.29	39.68	0.93	-43.68	40.78	6.34	0.77	-6.79	112.17	-19.51	-3.61	112.37	-19.96	0.82	2.61	79.56	-7.18	5.75	81.06
3704	0.79	0.85	-40.61	114.66	1.02	-36.31	114.86	3.28	0.72	-45.14	79.8	9.4	-39.75	81.36	11.93	0.67	-51.98	49.03	3.08	-43.98	50.39	6.89	0.71	-50.79	45.31	-3.07	-42.17	46.01	0.16	0.78	-56.07	39.23	0.56	-46.5	40.46	5.08	0.8	-7.64	111.59	-20.39	-4.48	112.22	-20.05	0.86	2.04	78.54	-6.79	4.97	80.55
3738	0.79	0.87	-42.86	113.71	3.2	-37.74	114.63	3.26	0.65	-47.29	79.44	7.61	-41.42	80.96	11.02	0.63	-54.85	48.03	1.2	-46.46	49.91	5.66	0.84	-53.25	43.83	-5.51	-44.7	45.57	-1.07	0.81	-58.41	38.45	-0.34	-49.25	40.05	3.89	0.72	-9.2	111.78	-17.38	-5.5	112.13	-19.51	0.63	0.18	79.94	-5.45	3.95	80.43
3771	0.78	0.77	-44.52	113.66	1.35	-39.24	114.43	2.87	0.75	-50.19	80.45	8.06	-43.38	80.86	10.39	0.68	-57.24	48.97	2.59	-48.94	49.72	4.99	0.83	-54.64	43.63	-4.34	-46.98	45.18	-1.78	0.74	-60.91	39.1	0.92	-51.97	39.86	3.24	0.79	-9.4	111.3	-19.6	-6.34	111.96	-19.52	0.73	-2.63	80.79	-6.28	2.53	80.5
3805	0.78	0.74	-46.63	114.51	0.05	-40.88	114.45	2.28	0.92	-52.04	82.57	6.75	-45.33	81.2	9.62	0.71	-58.46	49.96	2.46	-51.14	49.77	4.45	0.81	-55.47	45.01	-4.94	-48.94	45.14	-2.47	0.7	-62.63	40.03	0.74	-54.48	39.89	2.7	0.74	-10.84	111.73	-18.75	-7.32	111.91	-19.37	0.79	-4.35	80.18	-5.48	1.03	80.44
3838	0.78	0.72	-47.23	115.86	0.9	-42.29	114.73	2	0.93	-54.28	82.99	6.68	-47.36	81.56	8.99	0.72	-60.48	50.86	-0.31	-53.31	49.99	3.42	0.78	-56.28	46.94	-8	-50.63	45.5	-3.67	0.69	-64.09	40.86	-2.89	-56.74	40.09	1.48	0.75	-12.11	113.43	-15.83	-8.36	112.22	-18.64	0.82	-5.01	80.84	-4.22	-0.29	80.52
3871	0.79	0.83	-49.77	117.04	0.07	-43.97	115.2	1.6	0.95	-55.78	84.74	8.28	-49.29	82.21	8.84	0.73	-62.29	52.91	2.98	-55.4	50.58	3.33	0.68	-60.68	47.8	-4.41	-52.96	45.97	-3.83	0.79	-66.89	42.54	0.45	-59.14	40.58	1.26	0.78	-13.54	114.91	-17.59	-9.49	112.77	-18.42	0.87	-5.76	82.38	-5.54	-1.49	80.89
3905	0.78	0.86	-52.33	117.69	0.13	-45.85	115.71	1.29	0.92	-58	86.06	10.92	-51.28	83	9.27	0.72	-64.56	53.03	7.9	-57.54	51.08	4.28	0.58	-64.86	47.52	0.19	-55.75	46.28	-2.98	0.87	-69.73	42.72	5.69	-61.65	41.02	2.19	0.75	-15.55	114.36	-18.7	-10.81	113.09	-18.48	0.92	-6.94	83.51	-6.1	-2.69	81.43
3938	0.78	0.84	-54.04	117.35	-0.27	-47.72	116.05	0.97	0.88	-59.01	85.11	11.69	-53.06	83.43	9.77	0.81	-68.1	52.14	9.26	-60.02	51.3	5.3	0.67	-69.39	47.06	1.5	-59	46.44	-2.06	0.87	-73	41.86	7.8	-64.36	41.19	3.34	0.68	-16.84	113.59	-19.7	-12.14	113.19	-18.73	0.92	-8.03	83.16	-6.46	-3.87	81.78
3971	0.8	0.84	-55.68	118.83	-0.48	-49.52	116.62	0.67	0.85	-61.52	87.25	11.94	-55.01	84.23	10.21	0.88	-69.49	53.27	9.72	-62.24	51.7	6.19	0.73	-70.44	47.16	3.05	-61.73	46.59	-1.03	0.89	-73.64	42.86	9.1	-66.56	41.53	4.5	0.8	-18.52	114.89	-17.97	-13.55	113.54	-18.57	0.96	-9.76	84.56	-5.65	-5.17	82.35
4005	0.78	0.86	-57.78	118.45	-2.2	-51.42	117	0.07	0.86	-64.84	86.81	11.97	-57.29	84.77	10.56	0.88	-72.12	52.49	8.46	-64.58	51.86	6.65	0.73	-70.98	47.31	1.5	-63.94	46.74	-0.52	0.88	-74.96	42.56	6.75	-68.56	41.74	4.96	0.82	-20.69	115.84	-16.62	-15.14	114.01	-18.17	0.91	-11.17	83.85	-3.97	-6.5	82.66
4038	0.79	0.87	-59.74	119.42	0.48	-53.32	117.5	0.16	0.85	-67.22	86.12	14.49	-59.6	85.05	11.36	0.84	-73.9	51.56	11.57	-66.77	51.8	7.66	0.77	-72.3	46.99	4.79	-65.92	46.79	0.57	0.82	-76.62	42.12	10.54	-70.46	41.82	6.11	0.82	-22.06	116.35	-16.12	-16.68	114.49	-17.75	0.89	-13.92	84.1	-6.06	-8.15	82.96
4071	0.76	0.79	-63.03	119.48	0.77	-55.56	117.91	0.28	0.79	-69.33	86.32	16.69	-61.88	85.31	12.46	0.8	-74.98	52.79	17.84	-68.7	52	9.83	0.77	-73.09	46.23	12.34	-67.61	46.68	3.08	0.69	-77.76	42.97	19.13	-72.18	42.05	8.91	0.87	-23.41	115.54	-17.3	-18.19	114.71	-17.66	0.75	-16.11	83.2	-7.48	-9.94	83.01
4105	0.77	0.79	-65.18	119.7	0.04	-57.8	118.28	0.23	0.85	-70.98	87.1	15.75	-64.01	85.68	13.15	0.77	-75.59	52.5	16.58	-70.32	52.1	11.28	0.78	-72.92	46.05	10.47	-68.85	46.55	4.68	0.69	-78.05	40.91	16.05	-73.55	41.82	10.46	0.87	-24.68	115.74	-17.36	-19.65	114.92	-17.6	0.84	-18.7	81.93	-6.69	-11.92	82.79
4138	0.76	0.85	-67.82	119.56	-2.5	-60.13	118.54	-0.33	0.83	-74.34	88.08	15.55	-66.44	86.18	13.65	0.73	-77.02	53.02	16.24	-71.88	52.29	12.35	0.75	-73.89	46.49	9.54	-70.02	46.54	5.73	0.68	-78.78	40.98	15.06	-74.76	41.65	11.46	0.88	-26.29	115.95	-17.97	-21.14	115.13	-17.67	0.89	-19.63	82.77	-6.08	-13.67	82.78
4172	0.78	0.87	-70.7	119.28	-2.95	-62.62	118.7	-0.87	0.84	-75.91	89.53	15.46	-68.68	86.88	14.03	0.71	-80.04	53.78	21.29	-73.78	52.59	14.31	0.63	-78.23	46.64	16.43	-71.92	46.56	8.1	0.81	-83.45	43.94	23.48	-76.77	42.12	14.14	0.88	-28.16	115.17	-18.9	-22.73	115.14	-17.92	0.94	-22.18	83.46	-6.72	-15.62	82.92
4205	0.8	0.93	-72.42	118.55	-4.64	-64.92	118.67	-1.66	0.78	-77.91	89.37	16.22	-70.85	87.41	14.48	0.82	-82.99	54.28	26.55	-75.93	52.94	17.06	0.7	-82.48	46.38	21.55	-74.38	46.52	11.15	0.83	-86.93	44.74	29.32	-79.14	42.65	17.61	0.81	-29.91	114.07	-20.9	-24.35	114.92	-18.52	0.88	-22.66	81.93	-7.93	-17.22	82.72
4238	0.77	0.89	-74.35	117.96	-3.83	-67.14	118.52	-2.11	0.71	-78.95	87.93	14.85	-72.75	87.52	14.56	0.81	-85.83	51.29	23.27	-78.25	52.61	18.45	0.75	-84.31	43.96	18.84	-76.71	46	12.9	0.83	-88.47	41.64	26.51	-81.32	42.45	19.66	0.69	-31.72	115.05	-16.57	-26.02	114.95	-18.13	0.87	-24.01	81.74	-4.61	-18.77	82.52
4272	0.77	0.89	-76.77	118.18	-5.1	-69.42	118.45	-2.74	0.88	-83.7	87.51	15.13	-75.34	87.51	14.68	0.8	-90.42	51.77	24.57	-81.13	52.44	19.83	0.75	-88.2	44.88	20.3	-79.42	45.78	14.58	0.75	-92.32	42.31	27.65	-83.91	42.42	21.5	0.83	-33.73	117.28	-14.14	-27.77	115.42	-17.32	0.84	-25.23	82.36	-3.17	-20.24	82.49
4305	0.76	0.9	-79.1	119.03	-8.18	-71.71	118.57	-3.89	0.86	-87.73	87.23	14.68	-78.3	87.46	14.68	0.77	-93.07	52.9	25.05	-83.97	52.53	21	0.73	-90.59	46.07	20.93	-82.07	45.84	16.03	0.67	-95.06	43.12	28.02	-86.55	42.56	23	0.81	-36.57	118.08	-16.13	-29.78	115.97	-17.07	0.77	-27.2	82.71	-1.78	-21.83	82.54
4339	0.75	0.83	-80.39	118.39	-10.26	-73.76	118.53	-5.25	0.89	-88.11	87.28	13.79	-80.64	87.42	14.5	0.74	-95.13	52.87	25.57	-86.64	52.6	22.02	0.7	-93.13	46.1	22	-84.71	45.89	17.38	0.72	-98.51	43.46	27.79	-89.41	42.74	24.09	0.83	-38.04	117.28	-17.34	-31.68	116.24	-17.13	0.66	-30.57	82.74	-1.07	-23.83	82.58
4372	0.77	0.94	-82.88	119.36	-8.96	-75.91	118.7	-6.05	0.82	-91	87.36	15.16	-83.11	87.41	14.63	0.75	-97.89	52.61	26.73	-89.34	52.6	23.07	0.67	-97.16	45.5	22.44	-87.7	45.81	18.52	0.79	-102.6	43.75	29.27	-92.58	42.95	25.26	0.82	-39.41	117.76	-16.09	-33.45	116.55	-16.92	0.6	-33.2	80.68	0.14	-25.99	82.19
4405	0.79	0.96	-85.63	118.84	-9.07	-78.21	118.73	-6.7	0.77	-93.2	87.54	15.37	-85.53	87.43	14.78	0.84	-101.34	52.44	27.8	-92.23	52.57	24.12	0.74	-101.93	45.79	24.32	-91.15	45.8	19.83	0.77	-106.04	43.11	31.17	-95.84	42.98	26.6	0.85	-40.49	117.31	-15.05	-35.07	116.71	-16.53	0.65	-36.26	80.4	1.56	-28.37	81.83
4439	0.8	0.97	-88.29	119	-10.63	-80.6	118.78	-7.54	0.88	-96.71	88.08	11.39	-88.21	87.57	14.1	0.79	-105.38	51.65	20.31	-95.42	52.39	23.29	0.73	-103.15	44.27	16.85	-94.07	45.49	19.18	0.76	-108.18	41.49	23.07	-98.85	42.68	25.83	0.88	-42.56	117.94	-13.97	-36.79	116.96	-16.01	0.77	-37.97	82.28	2.64	-30.61	81.92
4472	0.77	0.93	-91.44	120.94	-8.35	-83.18	119.22	-7.71	0.87	-102.37	87.9	15.08	-91.64	87.63	14.3	0.77	-109.34	51.78	23.15	-98.83	52.26	23.26	0.72	-106.99	44.84	18.62	-97.22	45.36	19.06	0.68	-111.33	40.99	25.97	-101.89	42.34	25.86	0.86	-46.82	120.75	-11.32	-39.11	117.75	-15.03	0.9	-40.88	85.31	6.58	-33.01	82.61
4506	0.75	0.9	-94.16	121.55	-11.19	-85.8	119.7	-8.45	0.84	-105.21	89.87	15.63	-94.95	88.09	14.57	0.75	-112.7	52.84	29.34	-102.25	52.38	24.57	0.66	-112.61	45.48	25.05	-101.03	45.38	20.36	0.76	-118.15	43.06	31.89	-105.92	42.48	27.17	0.77	-47.95	119.82	-13.76	-41.16	118.18	-14.77	0.89	-41.95	85.51	6.75	-35.11	83.2
4539	0.75	0.78	-96.91	123.03	-11.02	-88.46	120.39	-9	0.86	-107.65	90.3	14.51	-98.06	88.54	14.55	0.88	-116.2	54.31	27.64	-105.69	52.77	25.23	0.74	-117.3	46.87	23.89	-105.08	45.68	21.13	0.78	-122.13	44.52	31.08	-109.96	42.9	28.02	0.77	-49.38	120.26	-15.71	-43.06	118.61	-14.96	0.84	-42.56	85.39	4.06	-36.85	83.65
4572	0.76	0.86	-99.48	124.91	-12.04	-91.11	121.33	-9.65	0.81	-110.71	93.02	12.69	-101.17	89.47	14.18	0.87	-119.16	56.29	20.99	-109.03	53.49	24.34	0.67	-120.58	47.82	17.01	-108.97	46.12	20.26	0.78	-124.49	45.04	23.69	-113.6	43.33	27.11	0.82	-52.41	120.18	-16.51	-45.24	118.94	-15.28	0.87	-44.46	87.73	3.79	-38.63	84.49
4606	0.76	0.9	-101.73	124.17	-11.5	-93.66	121.93	-10.04	0.85	-112.65	93.14	13.82	-103.99	90.24	14.11	0.87	-123.68	55.87	23.44	-112.69	53.98	24.16	0.67	-124.62	47.85	19.91	-112.92	46.47	20.18	0.69	-128.79	45.26	25.93	-117.43	43.73	26.86	0.85	-53.56	121.25	-15.54	-47.18	119.42	-15.33	0.86	-47.18	89	4.79	-40.62	85.44
4639	0.77	0.89	-102.5	124.25	-13.39	-95.78	122.41	-10.75	0.97	-114.93	90.38	8.09	-106.67	90.27	12.87	0.74	-125.92	53.71	14.49	-115.99	53.93	22.2	0.68	-125.62	46.62	11.81	-116.12	46.5	18.49	0.71	-130.96	43.76	16.45	-120.84	43.73	24.76	0.9	-54.93	121.48	-14.43	-48.98	119.85	-15.15	0.79	-48.93	86.28	3.63	-42.56	85.61
4672	0.77	0.76	-103.36	124.44	-17.17	-97.59	122.84	-12.13	0.91	-117.16	90.76	3.09	-109.23	90.37	10.8	0.8	-125.74	53.39	3.64	-118.41	53.82	18.21	0.73	-122.45	45.33	0.79	-117.69	46.26	14.73	0.77	-129.99	42.04	2.86	-123.12	43.39	20.02	0.84	-56.31	121.59	-16.05	-50.68	120.21	-15.33	0.84	-52.49	85.72	2.97	-44.89	85.63
4706	0.78	0.79	-104.41	125.15	-18.44	-99.19	123.32	-13.5	0.82	-117.53	89.55	-0.11	-111.24	90.2	8.43	0.73	-125.54	51.29	-2.4	-120.15	53.31	13.55	0.82	-121.79	44.71	-6.59	-118.68	45.95	9.95	0.74	-129.08	40.77	-4.17	-124.58	42.86	14.47	0.86	-57.45	122.59	-14.61	-52.25	120.71	-15.18	0.91	-54.11	86.51	5.47	-47.05	85.81
4739	0.78	0.77	-105.72	126.05	-18.85	-100.72	123.9	-14.66	0.82	-118.97	90.2	-0.11	-113.1	90.2	6.56	0.68	-128.45	52.75	-0.34	-122.16	53.2	10.34	0.74	-125.71	45.76	-3.3	-120.37	45.91	6.91	0.79	-131.87	42.13	-1.22	-126.35	42.71	10.78	0.87	-58.46	124.02	-13.8	-53.67	121.4	-14.9	0.96	-55.26	87.83	7.32	-48.97	86.23
4772	0.79	0.73	-108.29	127.41	-20.24	-102.49	124.64	-15.88	0.84	-120.8	89.19	-2.54	-114.94	90	4.53	0.66	-129.02	51.03	-4.57	-123.81	52.76	6.83	0.76	-126.07	43.77	-8.86	-121.72	45.48	3.21	0.85	-131.21	39.8	-7.22	-127.51	42.12	6.45	0.83	-59.66	125.21	-12.12	-55.05	122.2	-14.33	0.98	-57.29	88.92	10.19	-50.92	86.79
4806	0.8	0.65	-109.86	128.2	-18.9	-104.21	125.39	-16.54	0.85	-121.97	88.39	-4.62	-116.61	89.67	2.47	0.69	-130.2	49.16	-5.23	-125.33	52.02	3.96	0.68	-127.93	42.84	-10.39	-123.18	44.94	-0.03	0.86	-132.72	38.55	-9.55	-128.74	41.38	2.54	0.8	-60.89	125.57	-8.48	-56.38	122.91	-13.11	0.96	-59.14	88.7	11.32	-52.84	87.19
4839	0.78	0.63	-110.31	127.95	-18.63	-105.62	125.93	-16.99	0.81	-123.91	87.75	-4.81	-118.33	89.28	0.83	0.65	-130.7	48.61	-7.23	-126.59	51.32	1.3	0.64	-127.5	42.54	-12.53	-124.18	44.45	-3.02	0.82	-132.38	38.03	-12.19	-129.58	40.69	-1.09	0.77	-61.37	125.57	-7.63	-57.51	123.48	-11.96	0.94	-59.24	88.46	12.11	-54.33	87.45
4873	0.74	0.65	-111.42	126.57	-19.86	-106.96	126.07	-17.61	0.77	-126.37	85.54	-7.25	-120.22	88.52	-1.01	0.57	-129.31	46.45	-15.8	-127.22	50.3	-2.87	0.68	-124.89	40.93	-19.05	-124.34	43.72	-6.93	0.76	-130.84	35.49	-19.17	-129.87	39.6	-5.61	0.77	-62.12	125.02	-8.24	-58.55	123.8	-11.17	0.91	-60.17	88.02	12.39	-55.68	87.57
4906	0.71	0.62	-112.19	126.54	-18.18	-108.15	126.17	-17.73	0.67	-128.08	84.41	-7.42	-122.06	87.67	-2.46	0.6	-130.09	45.86	-15.77	-127.87	49.36	-6.02	0.66	-125.43	40.2	-19	-124.59	42.99	-9.87	0.75	-131.34	34.68	-19.11	-130.2	38.56	-8.99	0.73	-63.09	124.98	-6.43	-59.57	124.05	-10.16	0.89	-60.29	87.71	13.49	-56.73	87.6
4939	0.7	0.66	-112.69	126.55	-18.69	-109.18	126.24	-17.93	0.72	-128.47	85.16	-6.95	-123.55	87.15	-3.47	0.64	-131.86	46.55	-12.64	-128.77	48.77	-7.62	0.62	-126.47	39.75	-17.07	-125	42.31	-11.61	0.73	-132.6	34.49	-17.45	-130.73	37.69	-11.08	0.71	-64.01	123.94	-6.37	-60.56	124.03	-9.35	0.83	-61.21	87.9	15.68	-57.75	87.66
4973	0.68	0.7	-113.44	126.78	-19.12	-110.14	126.35	-18.18	0.76	-129.29	85.14	-6.97	-124.88	86.73	-4.26	0.67	-132.49	46.38	-11.39	-129.61	48.27	-8.51	0.61	-127.66	39.36	-15.35	-125.59	41.69	-12.49	0.72	-133.21	34.76	-15.75	-131.28	37.07	-12.22	0.74	-64.38	124.25	-5.63	-61.41	124.07	-8.55	0.78	-62.3	87.53	16.32	-58.78	87.64
5006	0.68	0.72	-113.88	127.03	-19.64	-110.98	126.49	-18.49	0.79	-130.03	85.02	-7.81	-126.06	86.38	-5.05	0.71	-132.72	45.53	-11.43	-130.3	47.69	-9.19	0.63	-127.88	38.57	-15.24	-126.09	41.03	-13.13	0.72	-133.49	33.83	-15.68	-131.76	36.38	-13.04	0.78	-65	123.91	-5.46	-62.2	124.04	-7.89	0.73	-63.25	87.51	17.7	-59.78	87.61
5039	0.67	0.75	-114.22	126.97	-20.45	-111.7	126.59	-18.9	0.74	-130.11	84.46	-10.03	-126.98	85.98	-6.15	0.71	-132.11	43.84	-17.12	-130.7	46.87	-11.03	0.62	-126.75	38.05	-19.4	-126.23	40.4	-14.58	0.73	-133.26	33.11	-20.5	-132.09	35.68	-14.81	0.8	-65.25	123.35	-5.55	-62.87	123.9	-7.39	0.66	-64.23	86.68	17.46	-60.78	87.42
5073	0.67	0.65	-115.12	127.36	-18.99	-112.45	126.75	-18.92	0.79	-130.32	85.23	-9.17	-127.73	85.82	-6.81	0.72	-132.46	44.07	-17.61	-131.08	46.28	-12.56	0.63	-126.67	38.2	-19.95	-126.32	39.94	-15.82	0.74	-133.73	33.4	-21.78	-132.44	35.2	-16.44	0.75	-65.48	123.71	-2.36	-63.44	123.86	-6.31	0.68	-64.67	87.2	19.77	-61.64	87.38
5106	0.68	0.73	-115.64	129.58	-16.63	-113.15	127.34	-18.45	0.89	-131.52	86.58	-5.95	-128.58	85.98	-6.63	0.71	-134.92	46.3	-13.54	-131.92	46.28	-12.78	0.63	-129.29	39.36	-17.07	-126.96	39.82	-16.1	0.75	-135.77	34.34	-18.42	-133.15	35.02	-16.9	0.62	-64.44	126.02	-1.1	-63.66	124.3	-5.19	0.73	-64.52	88.43	20.79	-62.28	87.59
5140	0.69	0.78	-115.24	131.31	-16.79	-113.61	128.16	-18.11	0.9	-131.08	88.21	-6.71	-129.14	86.43	-6.64	0.68	-135.18	47.41	-13.77	-132.63	46.52	-13	0.63	-129.18	39.85	-16.98	-127.43	39.82	-16.3	0.79	-135.95	34.62	-18.4	-133.75	34.93	-17.24	0.56	-63.02	127.21	-2.2	-63.52	124.9	-4.54	0.77	-64.04	89.42	20.19	-62.66	87.96
5173	0.69	0.77	-114.51	132.58	-16.11	-113.8	129.09	-17.71	0.89	-131.04	87.86	-6.32	-129.55	86.72	-6.58	0.72	-134.91	46.38	-13.37	-133.12	46.49	-13.08	0.62	-127.32	39.25	-17.03	-127.41	39.7	-16.46	0.77	-135.77	34.28	-18.43	-134.18	34.8	-17.51	0.63	-64.32	129.89	3.67	-63.69	125.95	-2.75	0.8	-64.13	90.03	23.13	-62.98	88.39
5206	0.7	0.8	-114.96	132.51	-17.39	-114.05	129.81	-17.64	0.91	-131.91	88.33	-7.28	-130.06	87.05	-6.72	0.75	-135.83	46.3	-14	-133.7	46.45	-13.28	0.64	-129.57	38.92	-17.34	-127.86	39.54	-16.65	0.77	-136.79	34.11	-18.75	-134.74	34.65	-17.78	0.64	-64.29	129.97	2.92	-63.82	126.79	-1.51	0.81	-64.16	90.38	23.17	-63.23	88.8
5240	0.71	0.83	-115.29	132.91	-18.5	-114.31	130.47	-17.82	0.91	-132.59	89.24	-7.34	-130.61	87.49	-6.85	0.71	-137.14	47.34	-13.69	-134.44	46.63	-13.37	0.68	-130.85	39.33	-16.73	-128.49	39.5	-16.67	0.75	-138.44	34.77	-18	-135.53	34.68	-17.83	0.62	-63.41	130.15	1.49	-63.73	127.5	-0.85	0.79	-64.16	90.6	21.55	-63.43	89.17
5273	0.71	0.87	-114.62	134.63	-20.21	-114.38	131.35	-18.3	0.88	-132.14	90.87	-9.2	-130.94	88.18	-7.34	0.65	-137.39	47.84	-13.73	-135.07	46.88	-13.44	0.69	-131.54	40.52	-16.84	-129.14	39.71	-16.7	0.77	-139.01	35.78	-18.12	-136.27	34.9	-17.89	0.65	-63.46	131.48	-1.41	-63.68	128.34	-0.97	0.8	-63.55	91.77	20.82	-63.45	89.71
5307	0.73	0.81	-113.45	137.86	-20.78	-114.19	132.75	-18.81	0.84	-132.41	92.98	-9.07	-131.25	89.18	-7.7	0.71	-138.53	49.08	-12.4	-135.82	47.32	-13.23	0.75	-132.61	41.6	-15.72	-129.87	40.09	-16.5	0.73	-140.49	36.46	-16.3	-137.18	35.22	-17.55	0.66	-63.54	132.93	-1.12	-63.65	129.32	-1	0.82	-63.1	91.81	20.64	-63.38	90.14
5340	0.74	0.82	-113.64	138.54	-20.99	-114.07	134	-19.26	0.84	-132.21	92.05	-11.17	-131.46	89.78	-8.43	0.65	-137.28	48.48	-16.98	-136.13	47.55	-14.02	0.73	-130.43	39.77	-19.2	-129.99	40.03	-17.06	0.78	-139.89	35.48	-20.85	-137.76	35.27	-18.25	0.67	-63.79	133.63	1.84	-63.68	130.24	-0.4	0.8	-63.83	91.77	21.91	-63.47	90.48
5374	0.74	0.81	-113.22	139.2	-22.45	-113.9	135.13	-19.92	0.78	-132.17	93.16	-12.67	-131.61	90.49	-9.33	0.66	-137.29	48.6	-17.63	-136.38	47.77	-14.78	0.74	-130.46	39.74	-19.5	-130.09	39.97	-17.58	0.78	-139.95	35.65	-21.56	-138.23	35.35	-18.95	0.69	-63.71	134.19	2.52	-63.68	131.09	0.22	0.78	-64.02	91.75	21.35	-63.59	90.74
5407	0.73	0.78	-112.57	139.08	-23.72	-113.63	135.99	-20.71	0.78	-131.04	92.73	-14.55	-131.49	90.96	-10.44	0.65	-137.39	48.38	-17.93	-136.59	47.89	-15.45	0.73	-130.64	39.65	-19.46	-130.2	39.9	-17.97	0.76	-140.09	35.78	-21.68	-138.62	35.44	-19.53	0.71	-63.21	134.11	2.67	-63.59	131.74	0.74	0.78	-63.85	91.69	20.78	-63.64	90.94
5440	0.72	0.73	-111.31	139.13	-24.32	-113.16	136.67	-21.47	0.79	-130.15	93.07	-15.7	-131.21	91.4	-11.57	0.69	-137.01	47.79	-18.9	-136.68	47.87	-16.18	0.74	-130.38	39.02	-20.23	-130.24	39.72	-18.44	0.75	-139.92	35.52	-22.61	-138.9	35.45	-20.19	0.73	-62.84	134.59	3.64	-63.44	132.35	1.35	0.78	-63.93	91.73	21.38	-63.7	91.1
5473	0.72	0.75	-110.56	139.06	-25.6	-112.63	137.18	-22.34	0.79	-129.86	93.06	-16.25	-130.93	91.75	-12.58	0.69	-137.52	47.61	-18.79	-136.85	47.82	-16.74	0.75	-130.73	38.62	-19.57	-130.34	39.5	-18.68	0.73	-140.4	35.21	-22.1	-139.21	35.4	-20.59	0.74	-62.45	135.03	3.75	-63.24	132.92	1.86	0.78	-64.02	91.54	21.44	-63.77	91.19
5507	0.72	0.78	-110.22	138.03	-26.62	-112.14	137.36	-23.25	0.8	-129.34	91.96	-17.13	-130.61	91.79	-13.56	0.75	-136.88	46.55	-20.57	-136.86	47.56	-17.55	0.75	-130.15	37.36	-21.15	-130.3	39.06	-19.19	0.72	-139.71	34.41	-23.97	-139.32	35.2	-21.31	0.74	-62.27	134.95	3.82	-63.04	133.35	2.28	0.77	-64.09	92.07	22.95	-63.83	91.37
5540	0.72	0.81	-109.36	137.24	-27.55	-111.57	137.34	-24.17	0.8	-129.14	90.7	-17.2	-130.32	91.57	-14.35	0.79	-137.25	45.21	-21.07	-136.94	47.09	-18.31	0.75	-130.4	35.64	-21.57	-130.32	38.36	-19.69	0.68	-139.99	33.12	-24.41	-139.46	34.78	-21.97	0.76	-62.5	134.99	5.28	-62.93	133.7	2.91	0.72	-64.99	91.86	25.04	-64.07	91.47
5574	0.7	0.78	-109.03	136.72	-29.15	-111.05	137.21	-25.24	0.78	-128.77	89.19	-17.71	-130	91.08	-15.07	0.84	-136.97	42.84	-22.06	-136.95	46.21	-19.11	0.69	-130.13	32.9	-22.85	-130.28	37.22	-20.36	0.64	-139.66	30.75	-25.21	-139.5	33.95	-22.66	0.75	-62.79	135.19	5.94	-62.9	134.01	3.55	0.7	-64.98	91.2	26.86	-64.25	91.42
5607	0.71	0.79	-108.91	137	-28.85	-110.61	137.17	-26.01	0.79	-128.58	89.65	-18.63	-129.71	90.79	-15.84	0.86	-137.01	41.87	-22.33	-136.96	45.31	-19.8	0.68	-130.19	31.71	-22.84	-130.26	36.05	-20.88	0.67	-140.1	29.8	-25.08	-139.62	33.09	-23.17	0.76	-62.82	135.63	7.66	-62.89	134.35	4.43	0.66	-65	91.76	29.39	-64.41	91.49
5640	0.71	0.78	-108.95	137.13	-28.77	-110.26	137.16	-26.6	0.81	-128.61	87.96	-19.21	-129.49	90.22	-16.57	0.85	-136.6	39.74	-24.15	-136.89	44.14	-20.73	0.66	-130.27	31.25	-23.85	-130.27	35.03	-21.51	0.71	-139.96	27.97	-27.83	-139.69	32.01	-24.17	0.75	-62.84	136.18	7.94	-62.88	134.74	5.18	0.68	-65.42	91.49	30.21	-64.61	91.49
5674	0.71	0.77	-108.68	137.83	-30.45	-109.94	137.3	-27.43	0.84	-128.49	87.99	-20.18	-129.29	89.77	-17.34	0.85	-136.44	38.89	-25.07	-136.8	43.02	-21.66	0.68	-130.13	30.21	-24.41	-130.24	34	-22.12	0.73	-139.79	26.93	-28.7	-139.71	30.93	-25.14	0.73	-64.79	137.23	10.15	-63.26	135.26	6.24	0.67	-65.68	91.14	30.93	-64.83	91.41
5707	0.71	0.78	-108.19	139.1	-30.9	-109.57	137.67	-28.17	0.76	-127.39	88.38	-20.97	-128.9	89.49	-18.12	0.84	-134.8	38.48	-26.14	-136.39	42.05	-22.63	0.67	-128.78	29.02	-25.26	-129.94	32.93	-22.78	0.75	-138.23	26.05	-29.86	-139.41	29.89	-26.15	0.7	-62.99	137.71	9.94	-63.21	135.78	7.04	0.67	-66.81	91.24	32.53	-65.24	91.38
5741	0.7	0.79	-107.3	140.9	-29.35	-109.1	138.34	-28.42	0.75	-127.96	89.36	-21.93	-128.71	89.46	-18.95	0.8	-132.94	38.59	-27.79	-135.69	41.31	-23.75	0.59	-127.42	29.02	-27.24	-129.43	32.08	-23.73	0.73	-136.38	25.96	-32.31	-138.8	29.05	-27.49	0.64	-62.67	139.17	11.97	-63.1	136.5	8.1	0.65	-65.38	91.75	34.15	-65.27	91.46
5774	0.68	0.71	-106.45	141.86	-32.15	-108.55	139.08	-29.22	0.82	-126.06	90.76	-23.97	-128.16	89.72	-20.03	0.73	-130.56	39.46	-30.5	-134.63	40.92	-25.22	0.56	-123.69	30.12	-32.46	-128.25	31.66	-25.62	0.67	-133.52	26.48	-35.3	-137.72	28.5	-29.21	0.58	-62.74	141.06	13.89	-63.03	137.46	9.36	0.67	-69.26	95.61	39.83	-66.09	92.31
5807	0.65	0.68	-104.82	140.68	-33.91	-107.77	139.41	-30.23	0.83	-125	90.05	-23.67	-127.51	89.79	-20.82	0.67	-128.45	38.45	-29.88	-133.33	40.39	-26.24	0.61	-121.54	30.59	-30.7	-126.84	31.43	-26.73	0.66	-130.76	25.24	-34.89	-136.26	27.8	-30.46	0.57	-61.68	144.15	10.54	-62.76	138.9	9.61	0.64	-69.67	100.54	41.67	-66.84	94.04
5841	0.65	0.63	-104.34	142.57	-33.82	-107.05	140.07	-31	0.87	-123.85	90.83	-24.02	-126.75	90	-21.51	0.67	-124.49	38.04	-32.16	-131.44	39.89	-27.54	0.67	-116.45	29.83	-31.51	-124.6	31.09	-27.77	0.59	-126.84	23.47	-37.06	-134.25	26.88	-31.92	0.65	-62.06	146.05	11.97	-62.61	140.46	10.12	0.66	-69.33	102.16	41.79	-67.36	95.77
5874	0.67	0.66	-102.22	142.34	-35.62	-106.02	140.55	-31.99	0.89	-121.25	89.89	-27.05	-125.59	89.98	-22.71	0.8	-121.43	37.21	-35.3	-129.25	39.33	-29.26	0.66	-113.29	27.87	-34.62	-122.11	30.41	-29.27	0.56	-123.04	21.78	-42.61	-131.79	25.78	-34.32	0.67	-61.45	147.02	13.41	-62.38	141.89	10.82	0.64	-69.44	102.76	45.29	-67.79	97.29
5907	0.69	0.74	-99.17	143.6	-36.98	-104.55	141.19	-33.07	0.85	-116.97	90.19	-28.87	-123.73	90.02	-24.06	0.8	-117.58	36.5	-38.07	-126.65	38.73	-31.24	0.7	-108.96	26.61	-36.97	-119.14	29.6	-30.98	0.6	-118.28	20.63	-43.9	-128.75	24.66	-36.5	0.73	-59.94	147.85	11.91	-61.88	143.2	11.05	0.63	-69	102.28	44.03	-68.05	98.37
5941	0.69	0.68	-96.34	144.19	-38.96	-102.76	141.82	-34.35	0.69	-112	90.81	-37.65	-121.14	90.18	-27.11	0.68	-110.43	36.59	-45.92	-122.91	38.27	-34.61	0.83	-99.83	25.63	-41.61	-114.61	28.75	-33.37	0.67	-109.39	18.87	-48.66	-124.23	23.4	-39.31	0.7	-62.53	151.98	17.12	-62.01	145.16	12.36	0.63	-77.66	106.15	49.87	-70.1	100.08
5974	0.73	0.74	-93.6	143.2	-41.19	-100.73	142.11	-35.85	0.87	-108.38	91.86	-38.65	-118.26	90.52	-29.74	0.85	-106.29	36.94	-45.88	-118.99	37.99	-37.23	0.78	-96.09	25.57	-42.41	-110.16	28.07	-35.42	0.77	-104.32	19.02	-50.11	-119.43	22.45	-41.82	0.75	-62.1	152.52	17.95	-62.03	146.8	13.57	0.69	-77.24	108.63	48.91	-71.65	101.98
6008	0.72	0.81	-90.93	144.04	-41.37	-98.53	142.52	-37.07	0.86	-103.8	90.92	-43.14	-114.92	90.6	-32.85	0.73	-99.05	34.87	-51	-114.15	37.33	-40.47	0.76	-89.78	25.38	-46.1	-105.13	27.5	-37.87	0.7	-97.35	18.41	-55.45	-113.95	21.57	-45.04	0.86	-58.28	152.39	18.27	-61.26	148.05	14.59	0.72	-71.83	107.09	50.03	-71.69	103.11
6041	0.73	0.86	-88.05	146.64	-41.79	-96.15	143.39	-38.1	0.79	-99.34	89.25	-44.96	-111.24	90.33	-35.7	0.74	-90.98	36.18	-53.78	-108.34	37.09	-43.65	0.78	-82.01	25.77	-47.97	-99.27	27.13	-40.21	0.78	-89.43	19.57	-58.04	-107.69	21.14	-48.14	0.83	-56.77	154.1	18.1	-60.33	149.41	15.35	0.66	-68.78	104.43	49.69	-71.08	103.4
6074	0.72	0.82	-84.57	144.48	-44.41	-93.48	143.62	-39.5	0.75	-92.71	88.15	-49.99	-106.76	89.89	-39.1	0.77	-82.74	33.87	-57.19	-101.74	36.41	-46.91	0.77	-74.75	23.7	-56.12	-92.9	26.4	-43.97	0.67	-81.18	16.69	-61.71	-100.73	20.17	-51.41	0.84	-54.85	153.09	18.65	-59.18	150.23	16.06	0.65	-68.77	105.27	50.23	-70.6	103.81
6108	0.7	0.75	-81.08	142.94	-43.73	-90.59	143.48	-40.43	0.78	-87.64	86.04	-49.64	-102.03	89.1	-41.62	0.6	-75.32	32.8	-63.5	-94.75	35.65	-50.97	0.74	-66.73	22.72	-61.35	-85.93	25.62	-48.17	0.63	-73.87	15.13	-71.62	-93.51	19.08	-56.41	0.76	-52.58	152.89	19.36	-57.77	150.81	16.77	0.6	-67.3	101.87	49.55	-69.93	103.4
6141	0.7	0.76	-76.64	141.98	-43.85	-87.28	143.17	-41.18	0.72	-84.1	84.69	-48.13	-97.53	88.19	-43.16	0.73	-69.58	32	-62.85	-87.96	34.87	-53.88	0.7	-62.07	22.62	-59.64	-79.49	24.98	-50.95	0.58	-67.6	13.95	-70.26	-86.43	17.96	-59.85	0.7	-51.26	152.65	19.11	-56.37	151.21	17.27	0.54	-64.61	98.05	48.76	-68.85	102.28
6175	0.71	0.87	-72.34	138.48	-46.48	-83.69	142.22	-42.34	0.68	-77.24	79.63	-50.3	-92.36	86.37	-44.84	0.74	-64.46	27.94	-61.56	-81.57	33.38	-55.75	0.71	-55.49	18.97	-58.7	-72.95	23.69	-52.81	0.57	-62.1	10.24	-69.54	-79.72	16.26	-62.24	0.74	-52.26	150.77	20.41	-55.48	151.12	17.95	0.64	-67.79	93.19	50.14	-68.63	100.45
6208	0.7	0.86	-66.14	137.07	-46.06	-79.38	141.17	-43.16	0.79	-73.37	79.59	-53.17	-87.46	84.92	-46.8	0.74	-56.43	26.62	-67.53	-74.64	31.91	-58.61	0.64	-48.28	19.52	-62.09	-66.14	22.79	-55.04	0.63	-53.22	9.39	-73.75	-72.32	14.74	-65.07	0.7	-48.29	149.44	22.12	-53.91	150.76	18.84	0.63	-64.04	91.7	52.85	-67.68	98.63
6241	0.66	0.78	-63.14	135.96	-41.42	-75.36	140.09	-42.78	0.82	-70.14	78.6	-45.59	-82.98	83.55	-46.52	0.84	-54.19	25.09	-56.47	-69.01	30.42	-58.11	0.63	-44.05	17.34	-52.52	-60.04	21.61	-54.45	0.69	-49.99	7.82	-61.15	-66.09	13.2	-64.15	0.76	-45.8	146.77	22.58	-52.12	149.94	19.65	0.63	-56.66	90.76	47.68	-65.34	96.96
6275	0.64	0.89	-59.02	134.72	-44.87	-71.27	138.97	-43.23	0.66	-62.82	75.18	-51.28	-77.7	81.71	-47.6	0.68	-48.54	23.25	-58.61	-63.38	28.84	-58.22	0.61	-37.6	15.08	-56.02	-53.81	20.18	-54.81	0.63	-44.39	5.64	-66.1	-60.02	11.5	-64.6	0.69	-46.1	145.89	24.93	-50.79	149.12	20.79	0.57	-57.72	87.67	49.38	-63.7	94.95
6308	0.68	0.91	-54.19	135.4	-43.89	-66.95	138.21	-43.37	0.72	-59.36	79.44	-51.23	-72.88	81.22	-48.42	0.76	-45.26	26.05	-61.85	-58.41	28.22	-59.05	0.62	-35.19	17.86	-58.79	-48.67	19.68	-55.71	0.67	-41.01	7.71	-68.21	-54.74	10.66	-65.43	0.74	-44.68	146.24	25.42	-49.44	148.54	21.79	0.61	-58.93	88.19	50.74	-62.66	93.47
6341	0.68	0.74	-47.21	137.21	-47.16	-61.89	138	-44.18	0.77	-52.58	78.93	-55.95	-67.5	80.72	-50.12	0.79	-39.04	25.4	-69.16	-53.1	27.61	-61.37	0.54	-29.29	14.99	-66.27	-43.33	18.66	-58.12	0.62	-36.9	6.6	-76.02	-49.81	9.76	-67.88	0.78	-38.64	150.1	23.47	-47	148.85	22.16	0.55	-51.83	91.85	53.62	-60.27	93.12
6375	0.68	0.88	-40.36	136.75	-47.5	-56.28	137.74	-44.88	0.72	-46.81	78.78	-53.01	-61.97	80.3	-50.77	0.76	-35.84	25.38	-62.19	-48.41	27.13	-61.55	0.6	-25.86	17.3	-60.36	-38.55	18.37	-58.63	0.6	-31.45	6.22	-70.57	-44.76	8.98	-68.49	0.71	-31.46	150.32	22.18	-43.41	149.15	22.16	0.57	-44.95	90.91	49.66	-56.78	92.65
6408	0.67	0.83	-34.98	138.69	-45.53	-50.67	137.94	-45.02	0.76	-42.13	81.71	-51.72	-56.66	80.6	-50.98	0.71	-33.75	26.38	-64.73	-44.46	26.97	-62.26	0.67	-23.49	18.46	-63.75	-34.47	18.39	-59.78	0.67	-29.76	7.02	-72.28	-40.69	8.55	-69.34	0.74	-29.95	151.81	22.59	-40.24	149.69	22.25	0.53	-44.54	94.52	49.34	-53.95	93.04
6442	0.66	0.7	-29.95	141.97	-45.31	-45.16	138.76	-45.08	0.73	-36.42	81.39	-56.02	-51.21	80.77	-52.09	0.71	-29.5	26.9	-70.62	-40.46	26.95	-64.14	0.61	-19.44	15.65	-68.31	-30.44	17.8	-61.71	0.69	-25.55	5.37	-77.96	-36.61	7.86	-71.3	0.77	-20.61	153	25.24	-35.49	150.37	22.88	0.55	-37.92	92.35	55.39	-50.16	92.9
6475	0.65	0.78	-24.23	140.44	-46.99	-39.56	139.1	-45.48	0.64	-33.2	79.85	-62.07	-46.36	80.57	-54.32	0.74	-26.69	25.77	-71.3	-36.81	26.7	-65.76	0.56	-16.15	11.73	-68.35	-26.63	16.5	-63.21	0.69	-22.46	3.54	-77.8	-32.84	6.92	-72.78	0.74	-19.08	152.07	24.91	-31.47	150.73	23.31	0.55	-35.55	92.13	53.51	-46.65	92.74
6508	0.67	0.7	-17.69	143.23	-47.09	-33.66	139.94	-45.82	0.76	-25.92	82.1	-61.86	-40.85	80.89	-56.02	0.77	-23	26.36	-71.82	-33.19	26.63	-67.12	0.51	-15.91	16.47	-70.31	-23.83	16.49	-64.82	0.68	-19.36	4.88	-76.44	-29.28	6.48	-73.6	0.72	-18.29	154.91	23.65	-28.22	151.6	23.38	0.52	-33.49	91.74	52.55	-43.47	92.53
6542	0.7	0.76	-13.32	144.17	-43.57	-28.14	140.81	-45.35	0.8	-22.74	82.18	-58.43	-35.96	81.15	-56.55	0.79	-20.8	26.36	-72.33	-29.96	26.57	-68.29	0.56	-11.73	12.5	-69.75	-20.68	15.64	-65.93	0.66	-18.02	4.99	-77.26	-26.34	6.16	-74.42	0.68	-13.3	154.18	26.87	-24.52	152.14	24.12	0.56	-30.02	89.94	54.81	-40.19	91.99
6575	0.68	0.78	-6.69	143.63	-45.94	-22.31	141.39	-45.47	0.78	-18.57	84.16	-62.1	-31.29	81.76	-57.79	0.68	-17.87	26.92	-76.11	-26.85	26.65	-70.06	0.59	-8.93	13.43	-75.66	-17.67	15.17	-68.15	0.58	-14.76	5.51	-82.02	-23.36	6.02	-76.12	0.71	-9.94	154.36	26.24	-20.88	152.6	24.56	0.58	-26.55	92.57	52.75	-36.85	92.11
6609	0.67	0.7	0.11	144.84	-44.86	-16.16	142.11	-45.35	0.81	-11.78	85.89	-60.42	-26.03	82.6	-58.37	0.75	-12.29	27.62	-73.81	-23.09	26.85	-70.9	0.62	-4.61	13.24	-68.9	-14.32	14.76	-68.31	0.73	-9.86	6.61	-77.93	-19.88	6.14	-76.53	0.76	-5.56	157.49	25.46	-17.03	153.63	24.75	0.58	-20.18	90.93	52.39	-32.71	91.86
6642	0.68	0.85	6.4	144.81	-40.05	-9.95	142.68	-44.28	0.83	-7.38	86.69	-58.16	-21	83.44	-58.32	0.78	-10.49	27.58	-72.97	-19.87	27	-71.36	0.63	-2.81	11.64	-67.87	-11.4	14.1	-68.22	0.75	-7.98	6.19	-77.74	-16.85	6.16	-76.79	0.69	-2.32	154.39	30.04	-13.33	153.79	25.87	0.5	-14.99	93.82	54.31	-28.26	92.26
6675	0.68	0.82	11.07	142.63	-37.09	-4.16	142.67	-42.79	0.82	-2.61	84.77	-56.34	-16.05	83.71	-57.9	0.78	-8.08	23.08	-69.25	-16.87	26.19	-70.9	0.63	0.31	6.76	-66.2	-8.44	12.52	-67.78	0.75	-4.98	2.7	-75.38	-13.84	5.43	-76.49	0.57	-0.28	150.04	34.59	-10.05	153.02	27.75	0.53	-11.9	87.36	53.13	-24.11	91.25
6709	0.66	0.69	16.29	140.7	-39.59	1.48	142.26	-42.13	0.77	3.08	82.36	-57.18	-10.89	83.44	-57.75	0.64	-1.08	19.94	-69.45	-12.84	24.88	-70.59	0.7	8.24	7.17	-62.86	-4.2	11.36	-66.75	0.66	2.7	1.11	-71.58	-9.62	4.52	-75.46	0.63	5.21	146.9	33.99	-6.19	151.79	29.11	0.53	-5.97	83.29	52.09	-19.47	89.56
6742	0.67	0.88	22.29	136.9	-40.58	7.22	141.18	-41.81	0.74	10.15	79.41	-60.16	-5.19	82.63	-58.26	0.71	4.61	14.72	-71.58	-8.36	22.69	-70.8	0.73	12.17	2.73	-66.8	-0.01	9.46	-66.76	0.67	5.31	-4.79	-76.41	-5.81	2.51	-75.66	0.64	8.04	146.46	30.64	-2.59	150.69	29.44	0.51	-2.56	83.31	51.32	-15.12	88.22
6775	0.68	0.85	28.87	133.16	-43.69	13.21	139.52	-42.19	0.8	13.61	74.41	-59.26	-0.1	80.93	-58.47	0.74	10.09	12.29	-69.83	-3.58	20.41	-70.6	0.57	16.52	-2.09	-65.83	4.23	6.88	-66.57	0.7	10.52	-6.91	-73.45	-1.62	0.44	-75.2	0.63	10.6	144.58	28.44	0.74	149.42	29.23	0.49	-3.17	77.16	50.2	-12.07	85.8
6809	0.66	0.74	33.42	133.39	-41.08	18.79	138.23	-41.96	0.83	20.09	73.21	-59.35	5.39	79.29	-58.65	0.75	14.52	10.66	-77.89	1.14	18.23	-72.15	0.66	22.12	-3.95	-73.99	8.86	4.41	-68.13	0.62	16.18	-9.77	-82.53	2.98	-1.84	-76.74	0.57	17.8	141.95	28.3	5.09	147.83	29.03	0.5	5.58	72.34	54.01	-7.53	82.76
6842	0.65	0.81	39.48	129.79	-46.19	24.5	136.42	-42.82	0.73	24.21	67.99	-66.45	10.49	76.84	-60.31	0.76	23.96	8.09	-87.66	7.17	15.94	-75.58	0.61	28.78	-7.53	-83.85	14.06	1.66	-71.58	0.66	24.91	-13.48	-92.11	8.73	-4.48	-80.1	0.75	21.81	141.4	23.36	9.37	146.45	27.87	0.48	7.08	72.73	52.79	-3.78	80.48
6876	0.66	0.79	46.38	129.46	-42.62	30.56	134.92	-42.78	0.71	34.04	68.37	-62.75	16.94	74.98	-60.83	0.72	30.18	4.61	-78.39	13.34	13.35	-76.2	0.71	36.77	-8.12	-76.62	20.08	-0.61	-72.68	0.62	33.57	-14.19	-85.83	15.36	-6.71	-81.36	0.74	25.99	139.22	28.94	13.64	144.88	28.09	0.54	13.59	67.2	53.7	0.71	77.41
6909	0.68	0.73	51.3	128.08	-46.93	36.3	133.42	-43.62	0.71	39.45	65.71	-63.74	23.13	72.91	-61.45	0.8	39.87	6.49	-74.21	20.57	11.78	-75.77	0.62	46.48	-7.97	-68.54	27.22	-2.31	-71.8	0.65	43.18	-12.63	-77.4	22.95	-8.06	-80.51	0.69	31.03	139.05	22.56	18.14	143.61	26.97	0.51	14.82	67.57	48.59	4.34	75.11
6942	0.68	0.76	58.73	128	-47.95	42.54	132.23	-44.51	0.64	48.13	67.05	-63.85	30.09	71.6	-61.96	0.7	47.98	6.25	-78.21	28.18	10.52	-76.29	0.71	54.7	-7.64	-72.99	34.8	-3.54	-72.05	0.64	52.41	-12.54	-83.94	31.16	-9.08	-81.25	0.78	36.36	139.52	22.44	22.89	142.71	26.04	0.6	15.87	68.57	45.46	7.29	73.59
6976	0.68	0.71	65.68	128.5	-44.27	48.99	131.42	-44.46	0.79	56.29	62.04	-58.18	37.44	69.45	-61.17	0.68	59.69	4.82	-76.92	37.1	9.22	-76.43	0.59	63.35	-7.42	-73.72	42.78	-4.42	-72.4	0.58	62.58	-12.21	-84.16	40.08	-9.78	-81.87	0.83	39.12	135.68	23.81	27.11	141.17	25.58	0.71	19.92	67.12	39.7	10.5	72.1
7009	0.67	0.91	73.31	132.67	-38.68	55.8	131.68	-43.3	0.74	69.19	67.16	-54.16	46.51	68.94	-59.76	0.76	72.81	4.52	-63.57	47.45	8.16	-73.84	0.69	74.68	-7.98	-55.82	51.88	-5.23	-69.03	0.67	75.25	-13.95	-65.41	50.29	-10.71	-78.55	0.76	42.96	138	27.79	31.23	140.48	26.03	0.72	25.47	64.91	38.93	14.31	70.44
7042	0.65	0.77	79.82	134.44	-41.93	62.57	132.27	-43.02	0.78	74.84	71.16	-58.89	54.69	69.42	-59.59	0.65	77.73	9.15	-72.45	56.33	8.38	-73.56	0.59	81.56	-5.01	-67.18	60.46	-5.18	-68.65	0.65	80.78	-11.23	-77.86	59.25	-10.82	-78.41	0.64	47.77	139.1	27.8	35.55	140.18	26.39	0.72	29.73	67.13	43.32	18.25	69.69
7076	0.68	0.88	88.61	133	-39.97	69.95	132.42	-42.4	0.8	86.91	72.38	-55.15	64.13	70.05	-58.68	0.67	91.5	9.04	-65.58	66.81	8.53	-71.91	0.64	93.06	-4.75	-59.48	70.02	-5.08	-66.72	0.66	93.04	-11.82	-67.82	69.31	-11.04	-76.19	0.81	54.54	138.88	27.01	40.53	139.9	26.51	0.68	31.46	71.72	42.6	21.61	70.14
7109	0.66	0.75	94.4	133.82	-37.05	76.91	132.71	-41.29	0.71	93.02	73.31	-55.2	72.64	70.73	-57.96	0.72	101.18	9.09	-62.79	77.18	8.65	-69.97	0.63	101.55	-3.95	-55.22	79.36	-4.84	-64.23	0.74	104.92	-10.57	-64.55	80.07	-10.94	-73.68	0.77	59.16	138.04	28.03	45.44	139.5	26.82	0.83	39.53	69.3	41.32	26.21	69.95
7143	0.67	0.81	99.61	132.56	-35.72	83.36	132.68	-40.12	0.78	101.4	74.04	-53.71	81.14	71.41	-57.08	0.64	109.88	9.95	-54.02	87.12	8.92	-66.45	0.64	113.12	-2.94	-42.12	89.49	-4.44	-59.18	0.73	116.4	-9.95	-52.79	91.19	-10.73	-68.94	0.73	63.29	137.61	25.48	50.16	139.1	26.55	0.8	43.23	70.91	41.14	30.6	70.16
7176	0.7	0.83	105.02	133.44	-34.99	89.5	132.83	-39.03	0.74	106.57	72.82	-52.48	88.65	71.7	-56.11	0.71	117.12	9.75	-53.63	96.25	9.1	-63.55	0.68	118.48	-2.32	-42.52	98.2	-4	-55.27	0.74	122.9	-9.06	-53.22	100.93	-10.38	-65.27	0.78	64.69	138.3	24.82	53.98	138.93	26.2	0.74	45.29	71.06	41.97	34.39	70.35
7209	0.68	0.7	111.92	136.07	-31.34	95.85	133.49	-37.37	0.82	118.42	73.49	-44.99	97.49	72.06	-53.71	0.65	125.78	8.51	-40.43	105.23	8.97	-58.08	0.56	129.3	-3.1	-29.43	107.59	-3.82	-48.93	0.64	133.24	-10.02	-37.7	110.88	-10.31	-58.52	0.85	67.87	138.22	23.53	57.6	138.78	25.65	0.7	48.02	72.01	36.2	37.89	70.7
7243	0.68	0.76	116.99	132.39	-33.25	101.81	133.26	-36.48	0.77	122.22	73.13	-45.48	104.79	72.28	-51.91	0.73	132.58	7.74	-41.77	113.52	8.72	-54.15	0.64	134.82	-3.99	-30.29	115.79	-3.85	-44.27	0.57	139.55	-9.39	-38.38	119.67	-10.12	-53.48	0.87	71.57	137.54	20.22	61.23	138.52	24.53	0.68	50.6	70.87	31.91	41.13	70.73
7276	0.69	0.73	119.41	130.82	-31.29	106.73	132.77	-35.36	0.7	127.98	67.3	-40.94	111.6	71.26	-49.46	0.75	136.7	5.14	-39.47	120.47	7.97	-50.57	0.65	139.87	-6.15	-30.5	122.98	-4.32	-40.83	0.53	142.76	-11.81	-42.34	126.67	-10.47	-50.7	0.81	73.28	134.89	17.77	64.33	137.76	23.1	0.74	51.7	68.81	28	43.81	70.33
7309	0.69	0.7	126.03	130.3	-25.81	112.1	132.26	-33.25	0.67	132.02	64.83	-37.62	117.53	69.92	-46.77	0.67	140.91	4.95	-34.69	126.51	7.34	-46.65	0.63	143.45	-5.85	-24.42	129.01	-4.64	-36.69	0.67	147.48	-12.16	-35.16	132.88	-10.82	-46.8	0.86	73.63	132.91	19.71	66.69	136.73	22.39	0.8	54.77	68.41	27.45	46.56	69.93
7343	0.69	0.7	129.14	127.71	-25.29	116.8	131.32	-31.48	0.76	135.93	63.26	-37.11	122.81	68.51	-44.55	0.63	143.13	4.34	-34.51	131.34	6.71	-43.66	0.69	146.36	-6.44	-24.19	134.04	-5.01	-33.54	0.65	150.89	-12.54	-35.26	138.16	-11.17	-43.92	0.82	74.98	129.84	19.31	68.77	135.25	21.74	0.79	57.41	66.32	27.75	49.27	69.18
7376	0.7	0.77	131.91	126.66	-25.01	120.92	130.34	-30.04	0.82	138.22	61.66	-38.79	127.16	67.04	-43.24	0.71	146.07	3.3	-36.41	135.53	5.99	-41.89	0.72	149.46	-7.82	-26.37	138.43	-5.59	-31.77	0.58	154.11	-13.95	-36.71	142.76	-11.75	-42.14	0.7	77.22	128.04	18.59	70.86	133.68	21.07	0.71	59.61	64.86	29.53	51.84	68.27
7410	0.7	0.85	134.49	124.7	-22.82	124.57	129.15	-28.42	0.71	141.34	62.61	-41.44	131.09	66.09	-42.84	0.68	149.16	2.06	-40.49	139.33	5.16	-41.56	0.67	151.67	-9.87	-30.61	142.12	-6.49	-31.49	0.49	154.71	-15.95	-42.76	146.11	-12.63	-42.29	0.68	78.84	127.43	19.37	72.82	132.31	20.71	0.67	62.12	62.14	29.13	54.37	66.96
7443	0.7	0.9	137.63	121.89	-20.62	128.04	127.59	-26.66	0.72	148.05	60.55	-34.52	135.76	64.89	-40.95	0.63	154.26	-1.12	-33.03	143.45	3.81	-39.54	0.69	156.61	-10.83	-22.67	146.11	-7.41	-29.37	0.47	161.73	-17.23	-33.73	150.45	-13.6	-40.26	0.78	81.44	124.98	19.05	74.91	130.7	20.36	0.71	63.66	59.69	26.6	56.65	65.39
7476	0.69	0.83	140.63	119.55	-19.48	131.35	125.84	-25.04	0.67	149.8	63.04	-35.52	139.57	64.49	-39.73	0.59	156.37	-1.39	-33.15	146.95	2.69	-38.04	0.65	158.48	-11.02	-22.95	149.45	-8.17	-27.85	0.5	163.5	-17.2	-34.06	154	-14.36	-38.8	0.88	84.92	122.26	19.91	77.34	128.82	20.27	0.69	64.26	57.74	27.69	58.49	63.72
7510	0.71	0.79	144.29	118.03	-18.63	134.72	124.12	-23.59	0.87	155.21	58.62	-29.37	143.78	63.22	-37.37	0.63	162.51	-2.8	-24.43	151.13	1.5	-34.8	0.6	162.94	-10.63	-14.93	153.05	-8.69	-24.76	0.62	168.61	-17.13	-22.38	157.94	-14.94	-34.86	0.86	85.36	119.51	17.91	79.27	126.72	19.77	0.82	67.66	54.73	25.49	60.71	61.73
7543	0.71	0.77	147.72	118.53	-16.15	138.09	122.88	-21.9	0.8	158.14	56.99	-26.39	147.61	61.86	-34.83	0.67	167.03	-2.25	-22.58	155.39	0.69	-31.87	0.68	166.33	-9.85	-12.56	156.57	-8.93	-21.82	0.59	172.98	-16.81	-19.4	161.97	-15.34	-31.09	0.84	87.76	118.87	16.78	81.3	124.94	19.14	0.86	71.67	55.59	25.22	63.36	60.36
7577	0.68	0.85	150.52	118.46	-14.16	141.29	121.91	-20.14	0.79	160.32	57.84	-24.46	150.96	60.99	-32.42	0.57	170.78	-0.75	-18.73	159.48	0.38	-28.69	0.69	168.91	-8.7	-7.66	159.8	-8.88	-18.37	0.49	177.78	-15.17	-14.38	166.18	-15.3	-26.96	0.86	89.38	117.19	18.45	83.23	123.18	19	0.83	75.08	52.52	24.79	66.2	58.61
7610	0.67	0.88	152.86	119.11	-13.3	144.23	121.3	-18.59	0.88	163.81	59.43	-25.81	154.32	60.65	-30.89	0.6	170.58	1.48	-21.81	162.39	0.61	-27.05	0.65	169.67	-8.11	-11.31	162.34	-8.72	-16.67	0.52	176.07	-15.3	-18.87	168.77	-15.3	-24.99	0.84	90.96	115.98	18.42	85.06	121.55	18.88	0.8	76.42	54.75	22.68	68.67	57.75
7643	0.68	0.89	154.3	119.21	-12.75	146.78	120.84	-17.26	0.83	165.27	59.72	-26.12	157.15	60.45	-29.8	0.52	172.96	2.38	-17.64	165.12	0.98	-24.8	0.63	171.13	-6.53	-6.75	164.57	-8.28	-14.29	0.57	178.93	-13.77	-11.8	171.39	-14.99	-21.75	0.76	92.41	115.14	16.22	86.79	120.09	18.32	0.77	77.38	54.66	21.3	70.77	57.07
7677	0.71	0.78	156.87	118.62	-13.46	149.3	120.36	-16.41	0.86	170.23	59.22	-22.56	160.51	60.19	-28.14	0.69	178.14	3.78	-6.39	168.47	1.56	-20.31	0.57	175.29	-4.11	2.83	167.27	-7.44	-10.1	0.72	183.37	-11.27	-1	174.46	-14.23	-16.54	0.77	94.32	114.02	13.32	88.56	118.71	17.27	0.68	80.58	55.63	21.31	73.12	56.75
7710	0.73	0.77	161.41	117.62	-13.71	152.32	119.77	-15.81	0.85	171.93	57.84	-21.53	163.42	59.69	-26.62	0.71	180.05	3.07	-7.78	171.42	1.86	-17.24	0.62	178.63	-5.65	1.15	170.12	-7.08	-7.35	0.74	185.65	-11.63	-2.71	177.3	-13.71	-13.06	0.74	95.87	115.64	11.92	90.27	118.02	16.13	0.81	83.29	56.56	21.82	75.57	56.71
7743	0.7	0.85	163.5	117.61	-11.79	155.1	119.31	-14.92	0.8	173.21	57.63	-19.82	165.89	59.25	-25.07	0.76	180.79	3.65	-6.29	173.78	2.23	-14.56	0.63	178.73	-4.61	2.02	172.25	-6.57	-5.07	0.75	186.03	-10.89	-1.79	179.49	-13.13	-10.24	0.81	97.57	115.55	11.9	91.97	117.47	15.22	0.87	85.68	56.54	20.36	78	56.67
7777	0.71	0.86	165.06	116.71	-10.83	157.56	118.75	-14.01	0.75	174.38	57.15	-18.86	168	58.81	-23.65	0.77	180.88	4	-5.85	175.54	2.58	-12.45	0.63	178.79	-3.82	2.25	173.85	-6.01	-3.31	0.73	185.6	-10.18	-1.21	181	-12.53	-8	0.81	97.83	114.32	9.16	93.32	116.78	13.92	0.85	86.93	56.22	17.93	80.14	56.58
7810	0.74	0.89	166.09	116.07	-9.48	159.65	118.18	-13.01	0.69	176.12	57.48	-16.34	170	58.53	-21.98	0.75	181.41	4.24	-3.04	176.97	2.92	-10.17	0.65	179.23	-3.39	4.23	175.14	-5.47	-1.51	0.71	186.41	-10.03	0.77	182.3	-12.01	-5.85	0.82	98.47	113.75	9.13	94.51	116.11	12.88	0.8	89.05	55.85	15.83	82.26	56.42
7843	0.74	0.9	166.96	115.51	-9.33	161.42	117.61	-12.2	0.85	178.89	57.36	-14.71	172.17	58.28	-20.32	0.77	184.64	4.98	-1.19	178.83	3.34	-8.01	0.68	181.42	-2.36	5.36	176.63	-4.82	0.12	0.66	188.98	-9.23	1.76	183.9	-11.44	-4	0.85	100.37	113.53	8.38	95.85	115.55	11.91	0.8	90.38	55.65	16.63	84.19	56.26
7877	0.75	0.85	167.53	113.95	-9.41	162.88	116.83	-11.59	0.78	178.68	57.75	-16.83	173.74	58.17	-19.53	0.8	182.54	5.38	-6.86	179.71	3.76	-7.74	0.61	179.09	-2.71	1.01	177.21	-4.38	0.33	0.73	186.95	-9.51	-2.9	184.62	-11.04	-3.74	0.86	102.26	112.72	9.12	97.31	114.94	11.3	0.8	90.93	55.67	15.96	85.78	56.14
7910	0.75	0.79	168.77	112.67	-9.66	164.27	115.94	-11.17	0.8	180.01	58.24	-16.63	175.23	58.19	-18.88	0.8	184.84	6.67	-5.85	180.91	4.36	-7.3	0.59	181.65	-1.06	1.56	178.23	-3.69	0.61	0.67	189.47	-8.29	-2.07	185.75	-10.46	-3.36	0.76	102.79	110.93	5.57	98.56	114.07	10.06	0.78	92.13	55.46	15.85	87.27	56
7944	0.74	0.8	169.45	111.49	-8.8	165.49	114.98	-10.66	0.84	182.06	58.2	-15.97	176.85	58.19	-18.24	0.76	187.18	6.96	-6.97	182.37	4.9	-7.23	0.64	182.76	-0.58	0.85	179.27	-3.04	0.66	0.65	190.82	-8.08	-3.63	186.92	-9.97	-3.42	0.78	103.8	110.23	3.18	99.74	113.23	8.55	0.76	92.38	56.59	14.77	88.45	56.12
7977	0.73	0.82	169.88	111.27	-7.91	166.5	114.18	-10.07	0.79	183.78	58.51	-16.08	178.48	58.26	-17.76	0.77	185.89	6.92	-9.68	183.18	5.32	-7.77	0.63	181.92	-0.49	-1.14	179.87	-2.5	0.27	0.67	189.72	-8.02	-6.52	187.56	-9.56	-4.1	0.8	104.7	110.05	3.02	100.86	112.55	7.34	0.77	93.73	56.47	13.15	89.66	56.19
8010	0.74	0.88	169.9	110.14	-8.01	167.28	113.31	-9.63	0.78	183.46	58.39	-16.66	179.64	58.28	-17.52	0.76	186.27	7.01	-11.14	183.88	5.67	-8.49	0.65	182.23	-0.46	-2.5	180.4	-2.07	-0.32	0.66	189.94	-7.81	-8.38	188.09	-9.19	-5.02	0.84	105.33	108.76	2.55	101.86	111.73	6.29	0.78	94.54	54.53	9.86	90.78	55.85
8044	0.72	0.9	169.26	108.3	-8.22	167.72	112.23	-9.33	0.79	184.52	58.13	-16.27	180.76	58.25	-17.25	0.77	186.56	7.09	-10.96	184.48	5.96	-9.01	0.67	182.88	-0.38	-2.36	180.94	-1.72	-0.75	0.66	190.36	-7.25	-8.03	188.6	-8.79	-5.65	0.84	105.69	106.78	0.72	102.71	110.65	5.06	0.72	95.36	53.79	8.16	91.82	55.43
8077	0.72	0.93	169.9	106.48	-8.81	168.21	110.98	-9.22	0.79	184.16	55.41	-16.52	181.54	57.67	-17.1	0.7	189.14	5.57	-8.67	185.52	5.88	-8.94	0.65	185.17	-1.55	0.01	181.87	-1.68	-0.59	0.63	196.63	-6.97	-5.07	190.39	-8.41	-5.53	0.89	107.22	105.69	2.78	103.71	109.57	4.56	0.7	96.05	52.84	11.57	92.77	54.89
8111	0.7	0.94	170.63	105.78	-7.59	168.74	109.84	-8.88	0.83	185.18	54.33	-14.2	182.36	56.98	-16.48	0.66	189.81	4.56	-7.24	186.48	5.61	-8.58	0.66	185.85	-2.48	0.57	182.75	-1.85	-0.35	0.65	196.46	-7.77	-4.09	191.75	-8.28	-5.23	0.86	107.97	104.7	1.74	104.66	108.51	3.95	0.76	97.9	51.29	9.27	93.92	54.14
8144	0.72	0.95	170.29	105.04	-8.14	169.08	108.8	-8.72	0.81	185.75	53.88	-14.4	183.12	56.33	-16.04	0.66	190.45	4.46	-7.25	187.36	5.38	-8.31	0.66	186.39	-2.61	0.4	183.55	-2	-0.19	0.66	196.26	-7.87	-4.29	192.76	-8.19	-5.03	0.85	108.48	103.51	1.45	105.5	107.42	3.41	0.8	100.12	51.52	9.29	95.31	53.59
8177	0.72	0.95	171	104.43	-7.32	169.5	107.84	-8.43	0.81	186.38	53.06	-13.58	183.85	55.65	-15.51	0.66	190.39	4.37	-7.22	188.03	5.17	-8.08	0.66	186.23	-2.39	0.19	184.13	-2.08	-0.11	0.66	196.06	-7.77	-4.7	193.49	-8.11	-4.96	0.81	109.56	103.72	1.14	106.39	106.61	2.92	0.83	101.79	51.41	7.77	96.77	53.14
8211	0.72	0.94	171.55	103.54	-4.97	169.94	106.9	-7.71	0.83	185.96	52.65	-12.1	184.31	55.02	-14.79	0.65	190.65	4.15	-6.38	188.6	4.97	-7.73	0.65	186.46	-2.6	0.39	184.63	-2.19	-0.01	0.67	196.02	-8.22	-4.43	194.05	-8.13	-4.85	0.81	109.73	103.55	0.92	107.12	105.95	2.49	0.83	102.05	51.66	2.61	97.95	52.83
8244	0.74	0.95	171.12	103.01	-5.29	170.19	106.05	-7.2	0.85	185.04	52.41	-12.19	184.47	54.47	-14.24	0.65	191.12	5.02	-5.34	189.15	4.98	-7.23	0.61	186.95	-1.71	1.2	185.13	-2.09	0.24	0.65	196.31	-6.98	-2.91	194.54	-7.89	-4.45	0.86	109.61	103.31	-0.39	107.66	105.38	1.88	0.81	102.27	51.51	1.76	98.92	52.56
8277	0.74	0.94	170.48	103	-4.64	170.25	105.39	-6.66	0.87	185.1	53.67	-11.78	184.6	54.31	-13.72	0.64	191.57	6.32	-4.61	189.67	5.25	-6.68	0.56	186.75	0.12	1.38	185.48	-1.64	0.47	0.63	196.31	-5.31	-2.14	194.92	-7.36	-3.97	0.86	110.09	103.98	-0.51	108.19	105.08	1.37	0.78	102.73	52.2	-0.6	99.76	52.48
8311	0.73	0.9	170.73	103.05	-2.52	170.35	104.88	-5.78	0.91	184.71	54.72	-9.17	184.63	54.39	-12.74	0.68	190.38	7.32	-1.58	189.82	5.67	-5.6	0.65	185.86	0.29	3.55	185.56	-1.24	1.11	0.58	196.31	-3.69	0.2	195.22	-6.6	-3.1	0.87	110.35	103.99	-1.05	108.65	104.85	0.85	0.78	102.07	52.38	-2.36	100.27	52.46
8344	0.74	0.91	170.13	102.47	-2.18	170.31	104.37	-5.02	0.94	183.71	54.91	-8.43	184.43	54.5	-11.82	0.74	188.18	7.42	0.49	189.48	6.03	-4.31	0.73	183.94	0.47	5.83	185.22	-0.89	2.1	0.62	190.72	-5.24	3.09	194.28	-6.32	-1.79	0.92	110.14	103.3	-3.44	108.97	104.52	-0.06	0.85	101.88	51.98	-4.8	100.62	52.36
8378	0.76	0.92	169.61	101.97	-2.46	170.16	103.85	-4.48	0.93	182.68	54.47	-8.48	184.07	54.49	-11.11	0.78	188.44	8.07	1.21	189.26	6.45	-3.12	0.76	183.75	1.11	8.01	184.92	-0.48	3.35	0.66	190.63	-4.41	5.54	193.53	-5.92	-0.21	0.92	110.41	103.15	-4.31	109.28	104.23	-0.98	0.87	102.55	51.6	-5.27	101.04	52.21
8411	0.75	0.84	169.92	102.21	-0.18	170.11	103.5	-3.56	0.89	183.61	53.67	-5.29	183.98	54.32	-9.85	0.79	189.68	8.14	6.82	189.35	6.8	-0.94	0.7	184.92	2	13.26	184.92	0.03	5.5	0.64	191.46	-3.44	12.07	193.11	-5.4	2.5	0.88	111.35	103.84	-3.32	109.72	104.15	-1.48	0.87	102.98	52.48	-9.22	101.45	52.26
8444	0.76	0.85	168.85	101.65	-0.33	169.86	103.11	-2.87	0.86	182.48	52.91	-4.75	183.67	54.03	-8.75	0.84	187.26	7.6	9	188.92	6.96	1.27	0.63	181.48	1.43	14.89	184.22	0.32	7.57	0.7	188.85	-4.2	14.1	192.25	-5.15	5.11	0.93	110.33	103.3	-6.31	109.85	103.97	-2.52	0.82	102.35	52.25	-14.11	101.64	52.26
8478	0.76	0.85	167.35	102.01	-0.68	169.35	102.88	-2.41	0.85	181.58	53.53	-3.77	183.25	53.93	-7.66	0.85	185.79	7.4	11.51	188.29	7.05	3.59	0.64	179.72	2.01	16.84	183.31	0.67	9.64	0.73	186.99	-4.62	16.16	191.17	-5.04	7.63	0.95	109.23	103.09	-7.48	109.72	103.79	-3.59	0.82	101.73	51.57	-13.57	101.66	52.12
8511	0.78	0.82	166.51	102.06	0.18	168.78	102.7	-1.86	0.78	179.84	53.76	-2.59	182.56	53.9	-6.56	0.85	185.25	8	12.43	187.67	7.25	5.6	0.65	179.11	2.43	18.11	182.44	1.04	11.55	0.72	187.57	-3.21	18.01	190.42	-4.66	10.02	0.95	109.1	103.1	-6.59	109.59	103.65	-4.23	0.84	102.08	51.05	-11.59	101.75	51.9
8545	0.78	0.87	166.18	101.81	1.61	168.25	102.52	-1.12	0.82	180.36	54.03	0.49	182.11	53.92	-5.01	0.81	184.22	10.3	18.14	186.97	7.87	8.5	0.66	177.67	4.65	24.46	181.45	1.79	14.51	0.67	186.51	-0.8	24.69	189.6	-3.86	13.47	0.95	108.48	102.39	-6.64	109.36	103.39	-4.75	0.81	101.79	50.41	-12.75	101.76	51.59
8578	0.75	0.85	164.96	99.66	1.52	167.57	101.92	-0.56	0.74	176.48	50.67	4.68	180.94	53.25	-2.84	0.79	180.34	10.07	26.67	185.58	8.33	12.83	0.53	174.02	4.94	33.94	179.87	2.45	19.12	0.62	184.05	-1.65	33.79	188.43	-3.39	18.4	0.94	106.56	100.54	-7.06	108.79	102.79	-5.25	0.75	101.64	48.26	-11.81	101.73	50.91
8611	0.73	0.79	161.91	97.16	1.14	166.39	100.91	-0.2	0.73	174.13	48.02	5.59	179.51	52.16	-0.95	0.71	176.45	9.03	30.03	183.64	8.47	16.99	0.56	170.88	5.29	38.97	177.93	3.05	23.95	0.6	180.72	-1.67	37.29	186.77	-3.04	23.06	0.93	105.1	99.13	-8.39	108.05	102.03	-5.92	0.68	99.93	48.2	-15.46	101.36	50.34
8645	0.73	0.66	160.5	95.81	-0.71	165.14	99.83	-0.31	0.77	171.49	48.77	3.32	177.79	51.45	0.01	0.78	173.76	10.19	27.22	181.48	8.83	19.47	0.62	167.4	6.73	34.56	175.61	3.82	26.54	0.53	178.74	0.82	35.16	185.02	-2.22	26.05	0.9	104.59	96.67	-9.42	107.34	100.89	-6.66	0.67	99.81	47.35	-14.77	101.05	49.72
8678	0.72	0.68	158.31	95.36	0	163.68	98.87	-0.24	0.79	169.63	48.89	4.26	176.01	50.92	0.95	0.8	172.22	11.23	27.7	179.44	9.33	21.45	0.61	165.43	7.72	35.04	173.33	4.65	28.59	0.53	175.85	0.96	34.59	183	-1.55	28.14	0.82	103.13	95.73	-9.05	106.47	99.79	-7.17	0.65	99.12	47.84	-15.92	100.66	49.33
8712	0.7	0.74	155.36	95.34	0.61	161.87	98.11	-0.07	0.78	168.65	49.36	4.12	174.39	50.59	1.65	0.83	169.17	12.44	27.9	177.13	9.98	22.98	0.59	161.64	8.78	34.77	170.67	5.53	30.07	0.63	172.18	2.49	35.92	180.56	-0.7	30.03	0.81	102.77	96.27	-8.98	105.7	99.04	-7.56	0.67	97.04	48.08	-19.18	99.92	49.07
8745	0.7	0.84	153.69	92.6	0.5	160.07	96.92	0.05	0.77	164.3	48.62	4.06	172.14	50.18	2.18	0.8	164.37	10.63	25.34	174.21	10.11	23.54	0.68	155.87	5.85	31.63	167.22	5.59	30.43	0.59	167.71	0.65	32.55	177.62	-0.41	30.63	0.91	102.56	93.22	-9	105.04	97.79	-7.86	0.69	96.28	47.3	-18.86	99.17	48.7
8778	0.71	0.82	151.63	92.29	0.34	158.19	95.92	0.11	0.74	162.08	48.2	3.7	169.86	49.76	2.51	0.73	162.32	10.69	23.1	171.45	10.23	23.44	0.74	154.19	5.45	29.06	164.15	5.56	30.12	0.61	165.34	1.24	30.26	174.76	-0.06	30.54	0.92	101.93	92.17	-9.22	104.39	96.57	-8.15	0.65	95.29	46.95	-19.3	98.37	48.34
8812	0.73	0.79	149.65	93.81	0.52	156.27	95.47	0.2	0.68	159.98	51.44	4.07	167.61	50.11	2.85	0.7	159.48	12.48	22.73	168.64	10.7	23.28	0.78	153.79	7.9	27.52	161.69	6.05	29.55	0.66	164.17	3.59	28.38	172.28	0.71	30.06	0.91	100.19	91.9	-9.33	103.5	95.56	-8.4	0.71	94.99	47.48	-19.09	97.66	48.16
8845	0.74	0.81	146.82	93.23	1.39	154.13	94.99	0.44	0.83	157.49	48.45	8.28	165.28	49.77	4.02	0.71	158.82	12.53	29.02	166.33	11.08	24.56	0.67	153.29	7.86	34.53	159.71	6.43	30.65	0.65	165.58	3.13	35.7	170.72	1.22	31.32	0.83	97.43	92.11	-9.82	102.2	94.81	-8.69	0.77	93.07	48.06	-19.7	96.7	48.14
8878	0.76	0.74	144.72	92.1	0.99	151.98	94.37	0.55	0.85	155.09	48.12	6.2	162.92	49.43	4.49	0.79	156.6	12.45	26.8	164.04	11.36	25.05	0.7	150.05	8.36	33.25	157.43	6.83	31.22	0.59	162.98	3.41	33.72	168.92	1.68	31.85	0.81	96.34	91.3	-11.87	100.94	94.05	-9.36	0.74	91.46	48.34	-19.36	95.59	48.18
8912	0.77	0.71	143.27	92.94	0.54	149.98	94.06	0.55	0.9	154.46	50	4.15	160.95	49.54	4.42	0.82	155.44	14.17	23.25	162.01	11.95	24.66	0.75	147.68	9.94	30.35	155.11	7.49	31.03	0.73	158.46	4.27	29.78	166.47	2.23	31.4	0.93	94.45	91.07	-12.91	99.53	93.41	-10.11	0.74	89.1	46.95	-19.52	94.19	47.93
8945	0.79	0.8	139.83	93.63	0.18	147.63	93.97	0.48	0.88	152.36	52.54	2.62	158.95	50.15	4.04	0.76	153.03	14.55	17.96	159.9	12.49	23.26	0.72	144.11	9.9	23.63	152.5	7.99	29.49	0.85	154.65	4.32	22.79	163.68	2.67	29.61	0.94	92.11	90.37	-13.15	97.9	92.75	-10.75	0.77	87.95	47.73	-19.07	92.84	47.89
8978	0.78	0.79	137.42	93.78	-0.06	145.25	93.93	0.37	0.85	150	53.43	2.28	156.87	50.81	3.68	0.74	151.4	15.09	17.71	157.9	13.03	22.13	0.71	143.97	9.9	22.3	150.48	8.39	28.04	0.87	153.31	5	22.51	161.23	3.16	28.17	0.92	90.29	90.82	-13.61	96.22	92.34	-11.35	0.75	86.49	47.58	-18.07	91.45	47.82
9012	0.78	0.76	135.52	94.43	-0.06	142.98	94.03	0.28	0.83	146.51	54.23	1.99	154.44	51.51	3.33	0.67	146.52	16.22	13.09	155.2	13.7	20.28	0.77	139.91	10.25	18.5	147.96	8.78	26.07	0.81	148.98	5.77	18.63	158.3	3.71	26.2	0.92	89.18	91.76	-13.93	94.65	92.22	-11.9	0.73	85.65	48.19	-16.36	90.18	47.9
9045	0.78	0.83	134.59	94	1.56	141.02	94.03	0.54	0.85	144.74	53.73	5.49	152.16	51.97	3.78	0.61	146.02	16.41	17.29	153.03	14.27	19.66	0.79	138.42	10.97	22.09	145.69	9.24	25.24	0.81	148.39	6.77	22.4	155.94	4.36	25.41	0.88	88.92	91.11	-14.72	93.37	91.98	-12.5	0.71	85.29	48.2	-16.13	89.11	47.96
9079	0.79	0.79	132.63	93.68	0.56	139.05	93.96	0.54	0.89	141.39	53.41	5.41	149.61	52.26	4.11	0.62	142.23	17.6	15.47	150.47	14.97	18.79	0.75	136.73	12.1	21.31	143.56	9.84	24.41	0.76	146.46	8.27	21.29	153.67	5.19	24.54	0.85	87.1	90.81	-15.79	91.97	91.74	-13.2	0.74	84.37	48.74	-17.2	88.07	48.12
9112	0.8	0.75	130.76	95.14	1.59	137.11	94.2	0.76	0.98	139.8	54.95	5.96	147.29	52.82	4.49	0.73	140.75	18.03	17.78	148.15	15.62	18.58	0.74	133.96	13.14	22.8	141.28	10.54	24.07	0.79	142.2	9.16	23.52	150.92	6.03	24.33	0.83	85.73	91.73	-16	90.57	91.74	-13.79	0.79	83.54	49.62	-18.39	87.07	48.42
9145	0.79	0.7	128.21	95.32	2.67	135.03	94.43	1.15	1	139.23	54.86	6.87	145.39	53.24	4.99	0.79	139.69	18.29	20.77	146.15	16.18	19.03	0.74	132.52	13.3	25.64	139.21	11.12	24.4	0.81	141.46	9.15	26.88	148.66	6.7	24.85	0.85	84.92	92.23	-17.23	89.31	91.84	-14.52	0.8	82.93	49.17	-20.62	86.17	48.57
9179	0.79	0.79	125.73	95.77	5.32	132.85	94.7	2.01	1	138.38	55.61	7.38	143.74	53.73	5.48	0.81	139.6	19.45	21.83	144.61	16.87	19.59	0.71	132.64	14.08	26.52	137.66	11.75	24.83	0.79	141.05	10.01	28.02	146.85	7.4	25.5	0.84	84.16	93.02	-17.41	88.16	92.08	-15.13	0.82	82.32	50.07	-22.51	85.33	48.87
9212	0.8	0.85	123.39	95.44	5.84	130.63	94.85	2.81	1	136.32	54.51	7.81	142.01	53.9	5.97	0.81	136.77	18.55	22.81	142.77	17.23	20.24	0.68	128.58	13.73	27.64	135.52	12.17	25.4	0.84	138.25	9.11	28.56	144.82	7.77	26.11	0.85	83.11	92.4	-18.18	87.03	92.15	-15.78	0.76	81.65	49.19	-22.2	84.53	48.94
9246	0.8	0.93	120.99	94.21	7.63	128.36	94.72	3.82	1	133.44	54.47	10.14	140	54.01	6.84	0.79	133.7	18.58	25.34	140.64	17.51	21.29	0.72	126.41	12.91	28.7	133.38	12.32	26.07	0.83	134.7	9.01	30.67	142.41	8.03	27.05	0.87	81.7	90.6	-19.73	85.85	91.83	-16.62	0.72	81.11	48.8	-23.49	83.78	48.91
9279	0.79	0.92	117.75	93.81	8.4	125.85	94.54	4.79	0.86	128.18	55.76	11.84	137.22	54.37	7.9	0.75	130.7	19.36	24.79	138.3	17.9	22.02	0.75	124.35	12.68	27.69	131.25	12.4	26.4	0.81	131.8	9.58	29.41	139.88	8.36	27.53	0.81	79.83	89.95	-19.93	84.51	91.44	-17.33	0.71	80.61	49.32	-23.05	83.1	48.99
9312	0.79	0.9	115.75	93.71	8.07	123.46	94.37	5.48	0.86	126.16	54.2	12.06	134.59	54.34	8.78	0.72	126.93	19.63	24.03	135.6	18.26	22.43	0.77	121.56	13.52	27.25	128.96	12.63	26.57	0.76	129.11	10.43	28.97	137.31	8.79	27.83	0.86	80.13	89.04	-20.25	83.53	90.95	-17.95	0.77	79.55	49.18	-23.3	82.33	49.03
9346	0.82	0.88	113.82	93.27	8.89	121.18	94.14	6.21	0.95	123.71	53.91	12.3	132	54.25	9.53	0.76	124.57	18.39	23.89	132.98	18.29	22.74	0.78	118.36	13.12	26.42	126.46	12.73	26.54	0.73	126.29	8.98	28.52	134.67	8.83	27.97	0.92	77.92	88.4	-20.37	82.29	90.42	-18.47	0.72	79.08	47.79	-22.46	81.63	48.78
9379	0.83	0.78	112.06	92.54	10.76	119.02	93.82	7.18	0.92	122.06	53.8	13.79	129.64	54.16	10.44	0.78	122.54	17.91	24.49	130.49	18.21	23.1	0.74	115.36	13.16	26.66	123.82	12.82	26.57	0.8	123.73	8.63	29.11	132.05	8.79	28.2	0.95	75.6	88.22	-20.53	80.8	89.96	-18.91	0.76	77.58	48.48	-21.74	80.75	48.72
9412	0.83	0.95	110.34	91.06	10.27	116.96	93.25	7.84	0.89	119.76	53.3	13.82	127.28	53.98	11.17	0.79	119.22	17.07	24.79	127.79	17.98	23.45	0.69	111.71	12.47	27.31	120.91	12.75	26.72	0.87	120.07	8.05	29.72	129.15	8.64	28.52	0.97	73.32	86.93	-21.02	79.12	89.33	-19.35	0.81	76.16	48.23	-22.19	79.76	48.62
9446	0.84	1	107.64	90.75	8.06	114.76	92.74	7.89	0.89	116.16	53.21	9.88	124.62	53.83	10.9	0.74	114.85	16.3	20.84	124.67	17.64	22.92	0.78	108.71	10.79	23.17	117.98	12.35	26	0.88	115.52	7.46	25.68	125.84	8.4	27.94	0.95	72.49	86.35	-20.73	77.63	88.71	-19.64	0.88	75.75	47.36	-21.8	78.89	48.37
9479	0.82	1	104.35	92.05	9.25	112.29	92.59	8.17	0.81	114.55	55.39	12.69	122.21	54.14	11.27	0.73	112.1	18.9	23.75	121.62	17.89	23.09	0.78	105.18	12.93	26.14	114.87	12.47	26.03	0.77	111.95	9.53	28.24	122.44	8.63	28	0.98	71.38	86.81	-21.89	76.22	88.31	-20.12	0.84	73.92	48.53	-24.44	77.81	48.4
9513	0.82	1	101.34	89.95	10.61	109.68	92.05	8.69	0.81	108.23	53.51	14.88	118.83	54.02	12.04	0.75	106.02	17.28	23.56	117.79	17.77	23.18	0.75	97.64	12.71	25.13	110.63	12.52	25.85	0.83	105.49	7.7	28.77	118.23	8.44	28.16	0.99	70.18	86.16	-21.24	74.86	87.86	-20.35	0.83	71.8	47.94	-22.67	76.49	48.31
9546	0.81	0.87	96.78	91.73	11	106.58	91.98	9.17	0.82	105.46	54.09	19.33	115.58	54.03	13.6	0.64	98.68	18.11	31.23	113.01	17.84	24.87	0.69	91.65	14.28	30.75	105.87	12.88	26.85	0.69	96.51	9.41	35.44	112.72	8.64	29.67	1	70.1	85.97	-22.97	73.8	87.47	-20.9	0.84	73.6	48.7	-26.29	75.86	48.39
9579	0.81	0.89	93.99	93.41	11.59	103.54	92.27	9.68	0.88	103	55.76	22.5	112.5	54.38	15.54	0.73	95.49	21.39	36.4	108.58	18.57	27.35	0.69	88.22	16.31	35.49	101.4	13.58	28.65	0.74	91.95	13.82	42.07	107.36	9.71	32.34	1	69.57	87.16	-23.69	72.85	87.4	-21.49	0.75	71.36	48.2	-29.3	74.88	48.35
9613	0.8	0.91	90.68	93.95	12.8	100.41	92.61	10.34	0.82	97.8	57.37	25.23	108.88	54.99	17.69	0.85	89.32	24.5	37.85	103.65	19.8	29.66	0.73	81.44	19.39	36.59	96.27	14.8	30.34	0.72	84.44	16.45	42.93	101.35	11.13	34.67	1	69.34	87.75	-24.2	72.08	87.47	-22.06	0.78	71.3	49.64	-30.57	74.1	48.61
9646	0.8	0.88	87.22	94.24	12.73	97.19	92.94	10.85	0.87	90.76	57.21	24.29	104.35	55.45	19.16	0.73	79.07	25.6	34.76	97.21	21.02	30.79	0.69	72.61	21.16	32.16	90.07	16.14	30.73	0.71	76.31	16.58	36.96	94.65	12.28	35.17	1	69.07	88.44	-23.08	71.42	87.67	-22.27	0.88	70.59	50.77	-27.19	73.34	49.05
9679	0.78	0.79	83.25	95.43	12.49	93.76	93.45	11.19	0.82	86.39	57.78	24.69	99.8	55.93	20.39	0.75	75.04	27.56	32.71	91.33	22.42	31.21	0.75	68.52	22.22	30.07	84.35	17.45	30.59	0.72	70.95	16.88	35.75	88.24	13.26	35.29	1	68.27	89.22	-23.77	70.73	87.99	-22.59	0.9	70.49	52.09	-27.56	72.73	49.67
9713	0.77	0.61	80.65	94.61	15.73	90.52	93.68	12.15	0.77	82.15	57.89	25.76	95.29	56.34	21.58	0.76	71.58	28.01	33.13	86.05	23.63	31.62	0.71	65.22	22.6	30.09	79.26	18.56	30.49	0.68	67.16	17.57	35.95	82.5	14.19	35.43	1	67.6	89.11	-23.16	70.04	88.21	-22.71	0.96	70.91	53.76	-27.43	72.34	50.52
9746	0.78	0.8	77.64	92.54	16.23	87.34	93.45	13.02	0.81	79.29	58.98	28.23	91.19	56.88	23.07	0.76	67.07	27.69	36.71	80.98	24.5	32.73	0.67	59.21	20.22	32.54	73.9	18.91	30.91	0.65	61.75	16.21	40.44	76.85	14.62	36.51	0.92	64.49	87.25	-23.61	68.83	88.02	-22.89	0.91	69.27	53.88	-29.14	71.68	51.22
9780	0.79	0.89	75	92.72	17.85	84.29	93.31	14.06	0.81	77.26	59.49	30.06	87.63	57.43	24.63	0.77	65.84	28.2	37.37	76.96	25.3	33.74	0.72	58.59	22.45	33.3	69.82	19.67	31.41	0.69	61.05	17.23	41.29	72.57	15.18	37.54	0.93	63.48	87.46	-23.85	67.66	87.9	-23.09	0.85	68.56	54.77	-31.16	71.01	51.96
9813	0.79	0.83	72.97	92.91	15.96	81.5	93.23	14.46	0.83	75.27	60.08	29.79	84.49	57.98	25.79	0.72	63.93	29.05	37.8	73.53	26.11	34.62	0.75	57.05	24.75	33.82	66.47	20.77	31.91	0.75	59.4	19.43	41.8	69.06	16.08	38.46	0.99	61.32	87.55	-24.95	66.26	87.83	-23.48	0.79	67.26	53.48	-31.36	70.21	52.28
9846	0.82	0.82	69.71	93.27	16.25	78.59	93.24	14.84	0.85	72.03	61.14	27.74	81.33	58.64	26.22	0.72	62.38	30.43	37.38	70.63	27.04	35.22	0.73	54.98	26.19	33.55	63.48	21.94	32.26	0.76	57.57	20.37	41.75	66.03	17	39.17	1	59.53	87.58	-24.67	64.77	87.78	-23.72	0.84	66.37	54.71	-29.61	69.38	52.79
9880	0.81	0.72	65.48	92.9	15.71	75.35	93.17	15.02	0.82	67.53	58.06	27.45	77.84	58.52	26.49	0.78	58.04	28.56	35.6	67.39	27.37	35.3	0.69	51.09	24.86	32.49	60.28	22.57	32.31	0.73	52.86	18.63	39.22	62.59	17.35	39.18	1	57.36	87.7	-24.55	63.12	87.77	-23.89	0.75	63.82	53.59	-30.48	68.18	52.95
9913	0.8	0.73	64.14	91.75	15.29	72.58	92.88	15.08	0.79	65.17	57.82	26.91	74.64	58.38	26.58	0.71	55.15	27.9	34.52	64.25	27.48	35.13	0.61	47.04	22.56	29.78	56.88	22.57	31.79	0.64	50.52	18.2	37.77	59.46	17.53	38.88	1	55.35	86.11	-24.84	61.37	87.43	-24.09	0.8	61.86	52.48	-30.32	66.8	52.86
9946	0.82	0.87	60.39	90.24	15.36	69.58	92.34	15.14	0.92	60.82	57.17	23.54	71.15	58.13	25.94	0.7	47.64	25.73	26.53	59.99	27.11	33.38	0.68	42.34	20.88	20.27	53.16	22.21	29.42	0.62	43.67	16.8	29.35	55.38	17.38	36.96	1	53.53	85.29	-23.7	59.6	86.99	-24.01	0.95	59.35	51.95	-25.89	65.17	52.67
9980	0.82	0.96	56.9	90.01	13.9	66.45	91.87	14.88	0.9	56.15	56.81	22.66	67.35	57.86	25.26	0.74	44.62	25.18	26	56.03	26.72	31.88	0.64	38.96	20.16	19.99	49.52	21.79	27.42	0.61	40.53	16.43	28.75	51.54	17.18	35.27	0.96	50.87	84.4	-24.53	57.62	86.46	-24.12	0.94	56.88	50.49	-26.07	63.32	52.23
10013	0.82	0.98	51.95	88.28	13.34	62.84	91.12	14.57	0.84	51.2	55.68	20.28	63.23	57.42	24.24	0.77	40.33	23.6	22.88	51.98	26.08	29.99	0.59	35.1	18.35	16.65	45.83	21.09	25.08	0.64	36.72	15.34	23.43	47.71	16.8	32.74	0.78	48.32	84.05	-24.45	55.49	85.96	-24.18	0.91	54.32	49.61	-24.5	61.3	51.7
10047	0.82	0.8	48.15	88.21	13.62	59.17	90.52	14.37	0.79	47.75	55.88	20.6	59.29	57.11	23.51	0.77	37.35	22.98	24.36	48.22	25.46	28.8	0.53	32.43	18.07	17.54	42.41	20.48	23.43	0.62	33.96	14.71	24.08	44.18	16.38	30.87	0.94	46.46	83.43	-24.74	53.41	85.44	-24.3	0.92	52.55	50.1	-24.9	59.32	51.38
10080	0.83	0.84	46.99	87.25	15.23	56.13	89.84	14.55	0.88	44.79	54.45	20.78	55.58	56.57	22.95	0.72	34.29	22.99	23	44.64	24.96	27.55	0.55	27.51	17.93	16.02	38.6	19.96	21.79	0.62	28.99	13.89	23.23	40.27	15.88	29.19	1	43.33	83.58	-24.23	51.08	85.05	-24.28	0.79	49.11	50.09	-24.42	56.99	51.12
10113	0.84	0.98	42.2	89.44	13.59	52.65	89.75	14.36	0.96	40.75	56.2	20.73	51.79	56.49	22.5	0.75	29.27	22.78	23.5	40.69	24.51	26.68	0.59	23.85	17.26	16.1	34.83	19.41	20.53	0.67	25.88	13.37	24.17	36.57	15.37	28.09	1	40.86	84.03	-24.33	48.69	84.84	-24.29	0.89	44.64	50.22	-25.09	54.12	50.93
10147	0.84	0.97	38.9	89.3	13.3	49.2	89.66	14.14	0.92	37.51	56	20.37	48.15	56.39	22.06	0.82	28.3	23.43	22.51	37.53	24.29	25.79	0.63	22.45	17.98	14.22	31.69	19.12	19.13	0.69	25.33	14.06	23.13	33.71	15.1	27	1	37.08	84.9	-23.88	45.96	84.85	-24.21	0.95	40.24	51.56	-24.39	50.85	51.06
10180	0.81	0.85	33.66	90.72	13.54	45.29	89.88	14.02	0.82	32.75	57.11	22.01	44.21	56.54	22.05	0.83	26.17	24.01	25.8	34.65	24.23	25.79	0.65	20.58	17.46	17.88	28.88	18.78	18.85	0.7	22.56	14.68	25.63	30.89	15.02	26.7	0.97	34.56	84.62	-24.6	43.26	84.8	-24.29	0.94	38.95	52.08	-25.41	48.02	51.27
10214	0.82	0.82	30.61	91.97	14.21	41.58	90.3	14.06	0.86	31.27	59.8	25.5	40.91	57.2	22.75	0.77	23.14	25.19	30.23	31.75	24.43	26.71	0.64	18.24	19.4	23.82	26.22	18.91	19.91	0.6	19.72	16.05	30.89	28.09	15.23	27.59	0.85	32	83.83	-25.75	40.58	84.6	-24.59	0.88	35.79	50.91	-27.79	45.09	51.19
10247	0.79	0.9	27.83	92.55	13.49	38.1	90.76	13.94	0.89	28.36	61.68	25.98	37.72	58.12	23.4	0.68	18.41	27.79	32.15	28.39	25.11	27.82	0.72	13.34	21.58	25.15	22.99	19.44	21	0.59	14.29	17.86	33.01	24.62	15.76	28.71	0.91	30.56	84.57	-26.55	38.19	84.6	-24.99	0.73	32.38	51.54	-28.83	42.02	51.26
10280	0.81	0.92	24.92	92.27	13.53	34.78	91.06	13.86	0.9	23.89	60.71	24.17	34.22	58.65	23.56	0.76	15.45	26.16	27.74	25.14	25.32	27.8	0.75	10.22	20.08	19.59	19.8	19.57	20.71	0.68	11.29	16.1	28.64	21.27	15.83	28.69	1	27.67	84.83	-26.03	35.68	84.65	-25.2	0.87	29.05	51.35	-27.14	38.88	51.28
10314	0.81	0.86	24.4	93.16	14.13	32.18	91.49	13.91	0.86	23.09	60.32	25.67	31.42	58.99	23.99	0.74	13.36	26.61	29.56	22.19	25.58	28.16	0.74	8.39	21.51	22.76	16.96	19.96	21.13	0.65	9.37	16.42	30.62	18.29	15.95	29.08	1	26.05	85.2	-26.38	33.38	84.76	-25.44	0.85	26.58	50.52	-28.13	35.89	51.13
10347	0.79	0.82	20.78	94.56	12.55	29.34	92.12	13.64	0.83	21.29	61.03	25.68	28.89	59.42	24.33	0.73	11.64	27.8	31.06	19.56	26.04	28.75	0.77	6.28	22.84	24.93	14.31	20.55	21.89	0.65	6.82	17.85	33.23	15.43	16.33	29.92	0.99	23.45	85.42	-27.72	31.01	84.89	-25.91	0.82	25.03	50.38	-28.19	33.24	50.98
10380	0.75	0.68	16.63	96.96	11.64	26.17	93.12	13.23	0.67	17.31	62.5	26.86	26.01	60.06	24.85	0.6	6.99	31.36	32.76	16.43	27.14	29.57	0.63	1.66	27.24	28.34	11.18	21.94	23.22	0.57	1.57	22.52	36.01	11.96	17.61	31.18	1	22.55	85.98	-27.19	29	85.11	-26.17	0.83	23.49	51.29	-29.04	30.88	51.04
10414	0.79	0.81	12.54	95.36	12.52	22.77	93.59	13.09	0.8	12.55	62.63	26.04	22.65	60.59	25.1	0.54	0.97	30.05	28.57	12.56	27.75	29.36	0.61	-3.24	26.04	22.91	7.58	22.8	23.15	0.53	-2.74	21.21	30.36	8.27	18.37	31.01	1	21.16	85.39	-26.26	27.14	85.17	-26.19	0.85	21.88	50.11	-26.94	28.71	50.85
10447	0.82	0.79	9.1	95.41	12.86	19.34	93.97	13.04	0.86	7.33	60.3	24.84	18.8	60.53	25.05	0.71	-3.25	27.96	27.73	8.57	27.79	29.03	0.68	-8.25	23.18	20.96	3.6	22.88	22.71	0.6	-8.5	18.25	29.33	4.02	18.34	30.67	0.99	18.62	85.91	-25.32	25.13	85.32	-26.01	0.84	18.07	51.56	-26.02	26.14	50.99
10480	0.81	0.83	6.69	94.98	12.66	16.18	94.18	12.96	0.79	3.71	59.77	24.51	15	60.38	24.94	0.72	-7.74	28.17	26.71	4.43	27.87	28.57	0.63	-12.2	23.13	20	-0.39	22.93	22.16	0.57	-12.51	18.3	28.18	-0.19	18.33	30.17	0.87	15.09	85.65	-25.67	22.76	85.38	-25.94	0.79	14.1	51.25	-25.49	23.23	51.05
10514	0.81	0.81	1.66	94.79	12.59	12.54	94.31	12.89	0.73	0.94	61.79	26.2	11.46	60.67	25.19	0.67	-9.47	28.45	29.35	0.91	27.99	28.72	0.63	-13.39	23.31	23.48	-3.66	23.01	22.43	0.56	-13.75	19.04	30.92	-3.63	18.48	30.32	1	11.94	85.52	-24.66	20.18	85.41	-25.69	0.87	12.36	51.39	-26.44	20.59	51.11
10547	0.81	0.91	-3.53	94.38	11.9	8.48	94.32	12.69	0.86	-2.2	62.32	24.55	8.01	61.01	25.06	0.73	-10.82	27.68	29.2	-2.05	27.93	28.82	0.65	-14.75	22.04	22.68	-6.44	22.81	22.48	0.59	-14.54	17.84	31.39	-6.39	18.35	30.54	1	9.38	84.59	-24.97	17.61	85.25	-25.54	0.9	10.73	52.31	-25.19	18.21	51.36
10581	0.81	0.93	-7	93.27	12.66	4.55	94.11	12.68	0.9	-6.88	59.73	25.65	4.24	60.75	25.18	0.67	-14.85	25.15	30.34	-5.27	27.36	29.13	0.67	-18.14	18.79	23.51	-9.36	22	22.69	0.63	-18.48	16.22	30.63	-9.43	17.92	30.56	1	7.98	84.82	-24.47	15.31	85.16	-25.32	0.9	8.78	51.8	-25.53	15.94	51.44
10614	0.83	0.96	-10.77	91.19	12.98	0.65	93.52	12.74	0.91	-11.68	58.17	23.96	0.19	60.23	24.93	0.77	-18.02	23.35	27.8	-8.48	26.55	28.86	0.71	-21.37	17.05	21.06	-12.36	20.99	22.36	0.74	-21.6	14.86	29.72	-12.48	17.3	30.39	1	6.76	84.37	-23.91	13.28	85	-25.04	0.9	6.57	51.7	-24.42	13.69	51.5
10648	0.83	0.85	-14.75	91.52	13.22	-3.28	93.11	12.84	0.84	-15.09	58.21	23.84	-3.71	59.82	24.72	0.8	-21.03	23.08	28.21	-11.63	25.84	28.73	0.69	-24.3	16.39	21.04	-15.33	20.04	22.09	0.76	-24.79	13.88	30.05	-15.56	16.6	30.32	1	4.56	83.29	-25.14	11.21	84.65	-25.06	0.87	4.87	50.9	-24.36	11.58	51.38
10681	0.85	0.98	-19.77	90.58	12.75	-7.5	92.6	12.82	0.98	-19.02	57.27	21.9	-7.62	59.3	24.14	0.8	-26.2	22.55	25.5	-15.29	25.16	28.07	0.59	-28.75	15.99	17.7	-18.67	19.19	21.19	0.68	-29.86	13.26	26.5	-19.14	15.91	29.54	0.96	1.49	83.25	-24.81	8.91	84.37	-25.01	0.87	3.21	51.21	-23.63	9.59	51.34
10714	0.8	0.95	-23.6	91.58	12.71	-11.65	92.39	12.8	0.97	-23.85	55.46	23.58	-11.78	58.51	24.03	0.68	-31.85	21.25	27.3	-19.49	24.34	27.91	0.59	-33.63	15.48	20.88	-22.42	18.41	21.13	0.71	-34.28	12.68	28.87	-22.96	15.24	29.4	0.95	-3.53	84.81	-23.72	5.93	84.46	-24.75	0.65	-0.22	48.33	-22.31	7.25	50.73
10748	0.8	0.94	-26.86	92.36	12.66	-15.55	92.38	12.77	0.9	-26.79	58.36	27.24	-15.63	58.48	24.68	0.68	-34.14	25.67	34.8	-23.21	24.62	29.32	0.65	-36.75	18.5	30.48	-26.02	18.43	23.04	0.62	-36.94	16.32	37.24	-26.48	15.46	31	1	-6.65	85.55	-23.45	2.9	84.68	-24.48	0.87	-2.49	50.84	-25.13	4.93	50.75
10781	0.82	0.97	-34.36	92.07	10.68	-20.45	92.32	12.35	0.96	-36.11	57.59	23.62	-20.97	58.3	24.46	0.81	-41.91	24.59	27.29	-28.02	24.61	28.91	0.67	-42.64	18.03	20.68	-30.24	18.35	22.56	0.65	-43.62	14.92	28.48	-30.85	15.35	30.49	1	-8.38	86.68	-20.81	0.17	85.08	-23.73	0.86	-3.5	52.65	-20.09	2.92	51.13
10814	0.81	1	-38.96	91.57	10.17	-25.27	92.17	11.9	0.94	-41.7	60.21	22.25	-26.41	58.68	24.01	0.77	-48.27	25.95	25.77	-33.27	24.88	28.27	0.65	-50.26	19.73	18.82	-35.37	18.63	21.8	0.66	-52.53	15.91	26.89	-36.45	15.47	29.76	1	-9.48	86.18	-21.6	-2.15	85.3	-23.29	0.86	-4.24	53.5	-17.33	1.24	51.61
10848	0.83	0.94	-41.55	93.18	9.67	-29.52	92.37	11.44	0.83	-47.02	60.31	21.59	-31.87	59.01	23.52	0.86	-56.16	26.05	20.4	-39.32	25.12	26.64	0.77	-55.74	20.32	12.95	-40.67	18.97	19.96	0.65	-59.45	15.83	20.11	-42.51	15.54	27.74	0.99	-11.9	87.93	-20.63	-4.49	85.84	-22.74	0.83	-4.94	54.12	-15.54	-0.21	52.13
10881	0.81	0.8	-45.95	94.38	7.57	-33.82	92.78	10.64	0.87	-51.79	63.4	22.67	-37.19	59.91	23.35	0.79	-61.86	27.87	23.46	-45.35	25.68	25.97	0.71	-60.94	21.56	14.62	-46	19.5	18.83	0.68	-66.15	17.91	22.97	-48.83	16.02	26.74	0.97	-13.95	87.64	-22.06	-6.76	86.21	-22.6	0.88	-5.72	55.08	-14.14	-1.49	52.73
10914	0.82	0.84	-51.75	95.22	6.01	-38.52	93.27	9.67	0.83	-56.46	62.72	21.35	-42.34	60.48	22.94	0.85	-68.04	28.04	23.81	-51.47	26.16	25.52	0.78	-71.2	21.75	16.32	-52.74	19.95	18.3	0.79	-74.02	18.96	24.58	-55.66	16.61	26.28	0.82	-15.93	88.67	-21.03	-8.95	86.71	-22.27	0.94	-7.33	56.29	-11.68	-2.84	53.47
10948	0.81	0.85	-54.11	95.31	7.19	-42.6	93.69	9.15	0.83	-59.53	60.41	19.61	-46.93	60.47	22.25	0.83	-72.26	28.21	13.73	-57.11	26.58	22.98	0.85	-73.42	23.62	5.19	-58.31	20.7	15.44	0.68	-79	18.95	11.82	-62.06	17.09	23.12	0.96	-19.13	89.85	-19.36	-11.39	87.37	-21.67	0.97	-8.87	56.86	-10.85	-4.22	54.18
10981	0.8	0.88	-57.25	94.86	5.51	-46.42	93.93	8.39	0.65	-63.75	62.82	18.52	-51.41	60.95	21.47	0.77	-76.63	29.91	13.22	-62.41	27.26	20.84	0.8	-76.75	24.16	4.58	-63.28	21.42	13.03	0.72	-81.71	20.73	11.45	-67.44	17.84	20.51	0.99	-20.85	88.85	-19.66	-13.65	87.67	-21.25	0.99	-10.22	57.57	-9.81	-5.59	54.89
11015	0.81	0.78	-59.44	96.53	3.75	-49.79	94.46	7.4	0.89	-68.05	61.17	14.95	-55.83	61	20.09	0.75	-80.08	28.32	7.73	-67.18	27.48	17.89	0.69	-78.85	23.76	0.07	-67.44	21.9	10.09	0.84	-84.8	20.2	5.3	-72.16	18.33	17.02	0.91	-22.82	90.97	-17.36	-15.84	88.36	-20.43	0.97	-12.57	57.42	-7.5	-7.19	55.42
11048	0.82	0.72	-63.41	95.59	2.02	-53.3	94.69	6.25	0.95	-70.65	60.52	11.71	-59.75	60.9	18.29	0.82	-83.06	27.9	4.4	-71.45	27.57	14.79	0.79	-83.72	23.41	-2.52	-71.78	22.22	7.17	0.77	-89.08	19.36	1.65	-76.74	18.54	13.41	0.94	-23.95	90.43	-17.88	-17.76	88.79	-19.9	0.85	-15.82	57.29	-7.71	-9.17	55.81
11081	0.81	0.8	-67.68	93.59	0.13	-57	94.47	4.93	0.95	-73.66	60.33	9.77	-63.39	60.78	16.42	0.84	-86.7	26.58	1.94	-75.52	27.37	11.79	0.88	-87.81	22.34	-5.6	-76.03	22.24	4.18	0.71	-93.12	18.55	0.21	-81.15	18.54	10.27	1	-24.94	88.26	-20.29	-19.46	88.68	-19.98	0.89	-17.49	55.43	-7.6	-11.09	55.73
11115	0.78	0.75	-69.39	95.78	0.51	-60.17	94.74	3.98	0.9	-78.55	60.04	8.2	-67.36	60.63	14.61	0.81	-90.04	26.51	-0.28	-79.37	27.19	8.94	0.91	-88.83	21.95	-8.64	-79.4	22.18	1.14	0.7	-95.42	17.91	-3.39	-84.96	18.41	6.99	0.85	-28.63	89.96	-17.66	-21.62	88.95	-19.5	0.94	-19.25	56.43	-4.9	-12.97	55.88
11148	0.79	0.82	-71.61	94.05	-1.57	-63.07	94.6	2.77	0.95	-81.43	61.11	6.83	-71.02	60.73	12.87	0.79	-91.7	26.46	-1.38	-82.6	27.05	6.51	0.86	-89.83	21.21	-9.82	-82.09	21.98	-1.46	0.66	-97.25	18.32	-4.51	-88.19	18.39	4.22	0.78	-31.4	88.34	-18.05	-23.93	88.82	-19.2	0.95	-22.33	56.99	-2.56	-15.14	56.11
11181	0.77	0.93	-73.87	91.42	-5.26	-65.79	93.96	1	0.96	-84.15	58.72	5.26	-74.41	60.32	11.17	0.78	-92.96	24.37	-4.48	-85.27	26.5	3.89	0.77	-90.73	18.95	-12.34	-84.3	21.37	-4.06	0.59	-98.1	15.62	-7.88	-90.76	17.84	1.29	0.73	-32.8	87.05	-18.04	-26.03	88.46	-18.95	0.92	-23.86	54.67	-1	-17.16	55.81
11215	0.79	0.93	-76.21	89.88	-5.7	-68.39	93.13	-0.48	0.94	-85.25	57.46	5.25	-77.18	59.74	9.84	0.66	-95.53	23.53	-2.57	-87.89	25.9	2.37	0.61	-94.24	18.11	-10.22	-86.8	20.71	-5.52	0.63	-100.62	14.43	-5.75	-93.28	17.14	-0.4	0.81	-34.22	87.17	-16.58	-27.96	88.2	-18.46	0.88	-26.4	54.23	0.48	-19.32	55.49
11248	0.8	0.9	-79.06	92.68	-7.97	-71.04	93.03	-2.15	0.93	-87.1	58.31	4.88	-79.69	59.45	8.73	0.71	-98.05	23.71	-1.43	-90.46	25.45	1.49	0.68	-96.57	18.73	-9.16	-89.24	20.3	-6.36	0.7	-103.65	15.2	-5.34	-95.91	16.75	-1.57	0.94	-37.43	88.7	-18.94	-30.19	88.3	-18.56	0.9	-27.85	54.61	-2.43	-21.3	55.31
11282	0.79	0.94	-81.6	92.27	-8.86	-73.65	92.88	-3.65	0.94	-87.94	58.14	5.31	-81.75	59.18	7.97	0.78	-101.02	23.16	1.58	-93.11	24.98	1.51	0.71	-99.32	17.29	-5.43	-91.74	19.68	-6.15	0.65	-104.8	14.26	-0.35	-98.13	16.24	-1.29	0.93	-38.04	88.21	-18.39	-32.04	88.28	-18.53	0.73	-32.36	53.99	-0.59	-23.9	55.05
11315	0.81	0.81	-83.25	94.97	-8.06	-76.01	93.3	-4.63	0.93	-90.74	59.08	6.32	-83.97	59.16	7.61	0.87	-102.36	23.87	4.08	-95.41	24.75	2.08	0.76	-100.96	17.16	-1.52	-94.01	19.16	-5.14	0.72	-106.18	13.81	2.44	-100.12	15.74	-0.46	0.92	-39.56	89.73	-17.5	-33.8	88.58	-18.31	0.79	-34.1	52.68	-0.63	-26.31	54.57
11348	0.79	0.73	-86.24	94.9	-2.59	-78.51	93.62	-4.19	0.84	-94.17	60.48	8.66	-86.48	59.43	7.83	0.9	-102.19	24.47	5.73	-97.06	24.69	2.86	0.68	-99.56	17.7	0.12	-95.35	18.86	-4.02	0.76	-105.62	13.71	4.03	-101.46	15.32	0.51	0.89	-40.32	90.09	-15.82	-35.32	88.88	-17.8	0.91	-36.85	53.95	-0.95	-28.8	54.44
11382	0.8	0.73	-87.21	96.38	-5.53	-80.62	94.18	-4.48	0.82	-96.71	62.01	9.88	-88.98	59.95	8.27	0.92	-103.26	23.96	8.91	-98.56	24.54	4.13	0.7	-101.46	16.22	1.59	-96.81	18.31	-2.86	0.86	-105.93	12.63	7.32	-102.52	14.76	1.93	0.87	-42.02	91.97	-16.17	-36.87	89.52	-17.46	0.91	-38.54	55.12	-1.28	-31.11	54.58
11415	0.77	0.85	-88.46	98.86	-6.51	-82.51	95.15	-4.91	0.82	-99.19	63.78	12.66	-91.48	60.73	9.18	0.85	-103.69	25.67	12.64	-99.78	24.77	5.84	0.76	-101.46	19.15	5.89	-97.91	18.49	-1.09	0.75	-105.79	14.22	12.05	-103.29	14.65	3.98	0.75	-44.82	94.47	-16.22	-38.72	90.55	-17.21	0.84	-40.87	54.76	0.61	-33.43	54.62
11449	0.77	0.86	-91.19	100.17	-5.93	-84.59	96.19	-5.13	0.79	-100.69	63.95	13.93	-93.71	61.39	10.14	0.85	-105.87	25.22	12.73	-101.22	24.86	7.26	0.76	-103.24	18.6	5.82	-99.15	18.51	0.34	0.71	-108.22	13.73	11.67	-104.44	14.46	5.57	0.78	-45.3	94.28	-17.59	-40.24	91.33	-17.29	0.9	-40.62	54.36	-2.79	-35.12	54.56
11482	0.73	0.8	-94.07	101.25	-4.23	-86.86	97.26	-4.94	0.65	-102.23	64.82	15.03	-95.76	62.1	11.13	0.7	-106.38	28.76	19.84	-102.42	25.65	9.94	0.67	-103.55	22.41	13.06	-100.17	19.29	3.07	0.55	-109.51	18.26	19.68	-105.6	15.23	8.61	0.64	-46.81	96.02	-14.37	-41.75	92.32	-16.68	0.94	-41.7	54.75	-5.64	-36.66	54.6
11515	0.68	0.75	-96.16	101.1	-3.71	-89.09	98.07	-4.68	0.67	-104.89	65.33	14.18	-97.96	62.78	11.76	0.63	-108.36	30.49	20.35	-103.8	26.65	12.22	0.62	-105.35	24.13	13.33	-101.36	20.28	5.32	0.52	-110.95	20.54	20.66	-106.83	16.31	11.28	0.69	-49.03	96.86	-11.29	-43.43	93.29	-15.55	0.91	-44.2	55.62	-4.06	-38.42	54.81
11549	0.73	0.88	-98.73	101.72	-7.22	-91.39	98.85	-5.21	0.69	-107.34	66.2	12.97	-100.21	63.49	12.01	0.64	-109.9	29.44	19.96	-105.21	27.22	13.92	0.65	-106.63	22.69	12.82	-102.56	20.78	6.98	0.5	-112.33	18.82	20.41	-108.08	16.82	13.32	0.73	-51.07	95.98	-12.84	-45.18	93.86	-14.98	0.83	-47.39	54.66	-5.47	-40.52	54.78
11582	0.73	0.92	-101.25	102.77	-6.12	-93.74	99.68	-5.4	0.65	-110.57	65.98	14.23	-102.69	64.01	12.47	0.66	-113.07	27.44	20.73	-107.02	27.27	15.43	0.59	-110.16	19.68	14.1	-104.29	20.55	8.56	0.6	-117.06	15.94	21.42	-110.14	16.64	15.14	0.82	-52.79	96.81	-11.94	-46.94	94.49	-14.34	0.75	-49.12	54.24	-9.51	-42.53	54.67
11616	0.75	0.94	-103.02	102.53	-8.3	-95.95	100.29	-6.01	0.65	-111.45	65.84	14.12	-104.78	64.4	12.81	0.74	-115.31	28.14	20.26	-108.94	27.45	16.5	0.58	-111.72	20.52	13.88	-105.99	20.55	9.74	0.62	-118.76	16.5	21.2	-112.12	16.61	16.51	0.87	-54.03	97.13	-10.48	-48.57	95.05	-13.53	0.78	-49.43	54.14	-8.73	-44.14	54.56
11649	0.75	0.9	-103.78	102.5	-11.25	-97.81	100.76	-7.11	0.73	-115.14	65.52	13.05	-107.26	64.63	12.86	0.74	-120.74	28.24	20.15	-111.69	27.61	17.3	0.63	-116.66	20.17	15.13	-108.45	20.47	10.94	0.58	-123.97	16.75	21.29	-114.88	16.64	17.58	0.81	-54.83	96.73	-13.21	-50	95.4	-13.46	0.87	-51.84	53.41	-9.21	-45.93	54.33
11682	0.76	0.89	-106.18	102.37	-11.71	-99.79	101.1	-8.09	0.73	-117.51	65.86	14.46	-109.71	64.89	13.19	0.66	-125.88	28.37	23.09	-115.06	27.77	18.58	0.66	-123.14	21.72	17.16	-111.91	20.72	12.32	0.58	-130.2	17.61	24.89	-118.51	16.84	19.22	0.83	-56.47	97.41	-12.66	-51.48	95.83	-13.29	0.87	-52.71	53.61	-7.94	-47.5	54.18
11716	0.75	0.86	-107.94	102.38	-12.88	-101.71	101.37	-9.11	0.74	-119.78	67.16	13.59	-112.13	65.36	13.27	0.6	-128.19	29.79	24.52	-118.2	28.18	19.9	0.66	-125.97	23.39	18.57	-115.26	21.27	13.72	0.68	-132.34	18.68	26.31	-121.83	17.21	20.82	0.83	-57.33	97.53	-12.79	-52.81	96.18	-13.19	0.88	-53.7	53.81	-7.38	-48.93	54.11
11749	0.75	0.8	-110.94	102.29	-13.36	-103.89	101.56	-10.02	0.75	-121.5	66.64	11.89	-114.37	65.63	12.99	0.75	-130.53	27.69	23.23	-121.18	28.08	20.63	0.67	-129.08	20.29	17.93	-118.6	21.07	14.65	0.76	-136.61	16.72	25.13	-125.43	17.11	21.79	0.85	-58.61	98.22	-12.61	-54.13	96.61	-13.07	0.88	-55.22	54.2	-3.79	-50.38	54.13
11782	0.74	0.79	-112.3	103.73	-10.71	-105.87	102.02	-10.17	0.69	-123.88	65.67	12	-116.64	65.64	12.79	0.87	-135.36	25.99	23.06	-124.63	27.66	21.16	0.73	-134.44	18.74	18.22	-122.47	20.6	15.44	0.67	-140.77	15.01	25.57	-129.19	16.69	22.63	0.85	-60.4	99.66	-8.92	-55.55	97.26	-12.2	0.92	-56.8	55.11	1.21	-51.85	54.33
11816	0.73	0.8	-113.5	103.39	-13.07	-107.66	102.3	-10.79	0.63	-126.45	66.89	10.88	-118.98	65.9	12.4	0.81	-137.6	25.64	18.23	-127.8	27.25	20.54	0.67	-136.19	17.54	13.81	-125.84	19.98	15.09	0.64	-141.7	13.93	19.21	-132.27	16.13	21.89	0.81	-60.71	98.88	-9.74	-56.72	97.6	-11.69	0.94	-57.21	55.51	2.54	-53.07	54.56
11849	0.72	0.8	-114.58	102.92	-14.66	-109.27	102.43	-11.61	0.67	-130.27	65.67	7.49	-121.68	65.85	11.4	0.82	-138.65	25.3	8.64	-130.44	26.86	18.12	0.64	-136.02	17.2	3.29	-128.33	19.41	12.66	0.67	-142.02	11.1	6.61	-134.65	15.1	18.78	0.76	-61.49	97.61	-10.3	-57.79	97.6	-11.4	0.95	-58.05	55.17	4	-54.19	54.69
11882	0.75	0.81	-116.05	103.25	-15.14	-110.85	102.6	-12.36	0.72	-132.59	65.38	6.42	-124.3	65.75	10.37	0.86	-141.08	24.11	8.09	-133.03	26.3	16.05	0.66	-138.48	15.42	2.83	-130.81	18.59	10.66	0.69	-144.13	9.85	7.11	-136.96	14	16.37	0.75	-62.6	98.1	-9.8	-58.87	97.7	-11.07	0.96	-59.34	56.08	4.91	-55.35	54.97
11916	0.74	0.81	-117.15	104.53	-15.42	-112.31	103	-13.02	0.72	-135.47	65.17	4.16	-126.99	65.63	9.06	0.77	-144.25	23.45	7.98	-135.77	25.71	14.35	0.66	-140.52	15.41	4.08	-133.17	17.93	9.29	0.77	-147.38	10.23	7.93	-139.5	13.21	14.58	0.77	-65	99.77	-7.99	-60.24	98.13	-10.42	0.94	-60.7	57.85	6.58	-56.56	55.56
11949	0.75	0.83	-118.8	105.91	-15.27	-113.8	103.61	-13.5	0.67	-136.89	65.33	0.55	-129.37	65.57	7.23	0.75	-143.83	23.17	3.48	-137.72	25.19	12	0.67	-140.08	14.97	0.76	-134.83	17.31	7.48	0.8	-147.94	9.82	1.7	-141.53	12.5	11.77	0.89	-67.24	100.13	-6.9	-61.81	98.55	-9.68	0.88	-62.97	59.71	10.84	-58	56.42
11983	0.75	0.77	-119.23	107.59	-16.29	-115.05	104.44	-14.09	0.74	-138.06	66.8	-0.79	-131.45	65.82	5.48	0.81	-145.61	24.22	2.68	-139.61	24.99	9.95	0.63	-142.58	16.04	0.3	-136.68	17.04	5.93	0.82	-149.27	10.45	0.75	-143.39	12.06	9.31	0.91	-68.4	101.09	-7.42	-63.3	99.08	-9.21	0.74	-64.53	61.92	13.84	-59.47	57.57
12016	0.74	0.77	-121.19	109.08	-17.22	-116.45	105.42	-14.76	0.68	-139.6	65.95	-2.12	-133.39	65.85	3.81	0.78	-148.53	24.09	-0.01	-141.74	24.8	7.73	0.57	-145.15	16.29	-4.45	-138.7	16.89	3.65	0.74	-151.31	10.84	-2	-145.27	11.81	6.75	0.91	-69.4	102.2	-6.97	-64.67	99.73	-8.74	0.68	-66.01	62.02	16.4	-60.95	58.51
12049	0.73	0.71	-122.61	111.27	-19.33	-117.85	106.67	-15.74	0.73	-142.07	67.61	-3.32	-135.45	66.21	2.24	0.8	-150.53	24.37	-1.38	-143.83	24.71	5.67	0.64	-147.13	15.66	-7.28	-140.69	16.63	1.2	0.76	-153.26	11.37	-4.56	-147.16	11.71	4.15	0.9	-69.78	103.59	-6.87	-65.82	100.55	-8.34	0.61	-67.63	63.92	17.57	-62.46	59.66
12083	0.72	0.74	-123.18	112.18	-20.03	-119.06	107.86	-16.66	0.74	-143.27	69.39	-7.23	-137.3	66.86	0.11	0.78	-150.25	25.17	-8.26	-145.35	24.81	2.46	0.64	-146.32	17.41	-13.84	-142.02	16.79	-2.26	0.68	-153.19	13.57	-12.27	-148.58	12.1	0.28	0.88	-70.64	105.47	-5.53	-66.9	101.59	-7.75	0.71	-68.61	65.79	18.79	-63.85	60.98
12116	0.71	0.79	-123.97	113.81	-19.71	-120.17	109.15	-17.31	0.7	-143.65	70.4	-7.74	-138.79	67.59	-1.66	0.74	-150.04	25.6	-12.65	-146.44	24.97	-1.1	0.58	-145.89	18.23	-16.9	-142.91	17.09	-5.69	0.61	-152.06	14.38	-16.77	-149.39	12.56	-3.82	0.83	-71.03	107.41	-3.79	-67.81	102.84	-6.91	0.81	-70.9	67.98	22.59	-65.44	62.5
12150	0.71	0.83	-124.22	113.89	-21.96	-121.08	110.18	-18.31	0.75	-144.47	70.9	-8.38	-140.11	68.28	-3.18	0.73	-151.71	26.04	-12.22	-147.66	25.19	-3.73	0.62	-147.36	18.17	-16.33	-143.93	17.31	-8.2	0.59	-154.22	14.24	-16.14	-150.5	12.9	-6.8	0.82	-71.27	108.08	-3.96	-68.58	103.97	-6.29	0.82	-73.11	68.27	23.66	-67.18	63.76
12183	0.7	0.78	-125.4	115.68	-19.91	-122.04	111.38	-18.65	0.78	-144.89	71.58	-9.24	-141.21	68.97	-4.54	0.69	-150.73	26.92	-17.27	-148.36	25.53	-6.97	0.6	-145.22	19.52	-20.5	-144.22	17.75	-11.12	0.54	-153.32	16.71	-21.58	-151.13	13.67	-10.41	0.67	-72.24	109.9	-0.89	-69.38	105.26	-5.14	0.8	-74.69	68.52	24.27	-68.89	64.8
12216	0.71	0.79	-125.77	116.18	-20.49	-122.87	112.43	-19.05	0.81	-145.7	72.26	-9.47	-142.24	69.66	-5.65	0.72	-151.31	27.69	-18.7	-149.03	25.97	-9.79	0.65	-145.43	19.97	-21.73	-144.49	18.2	-13.65	0.58	-154.49	16.46	-23.17	-151.89	14.24	-13.54	0.64	-72.93	111.53	1.68	-70.16	106.63	-3.66	0.82	-75.16	69.16	24.18	-70.31	65.76
12250	0.71	0.75	-126.49	117.23	-19.75	-123.67	113.48	-19.2	0.78	-145.78	72.86	-10.97	-143.04	70.34	-6.85	0.73	-149.8	27.4	-21.57	-149.2	26.26	-12.64	0.62	-144.2	19.83	-24.28	-144.43	18.53	-16.2	0.58	-153	16.09	-27.32	-152.14	14.62	-16.94	0.7	-72.97	112.18	2.62	-70.77	107.85	-2.3	0.81	-74.78	69.19	24.9	-71.32	66.5
12283	0.72	0.77	-126.31	117.53	-20.96	-124.25	114.36	-19.57	0.7	-145.08	72.59	-13.69	-143.5	70.81	-8.38	0.73	-147.66	26.26	-24.9	-148.87	26.26	-15.61	0.63	-142.38	18.85	-27.95	-143.99	18.6	-19.02	0.56	-150.48	16.26	-31.97	-151.78	14.96	-20.67	0.75	-73.04	112.3	4.82	-71.26	108.82	-0.74	0.78	-74.76	68.63	27.81	-72.09	66.96
12316	0.71	0.8	-125.53	118.46	-20.83	-124.52	115.26	-19.83	0.66	-144.4	73.27	-14.35	-143.7	71.33	-9.72	0.72	-146.75	25.59	-24.92	-148.42	26.13	-17.86	0.63	-141.57	18.14	-27.91	-143.48	18.5	-21.15	0.61	-149.49	14.97	-32.17	-151.29	14.96	-23.52	0.78	-72.66	112.86	5.25	-71.56	109.71	0.59	0.76	-74.82	69.12	28.95	-72.7	67.43
12350	0.69	0.81	-125.49	118.1	-21.63	-124.73	115.87	-20.21	0.63	-143.12	71.95	-16.1	-143.57	71.46	-11.16	0.65	-144.53	24.6	-28.65	-147.61	25.82	-20.46	0.61	-138.49	17.07	-30.45	-142.46	18.21	-23.37	0.56	-146.96	13.87	-35.92	-150.39	14.74	-26.59	0.78	-72.23	112.75	5.61	-71.71	110.37	1.69	0.73	-75.05	69.26	30.45	-73.21	67.82
12383	0.69	0.85	-124.7	118.54	-22.64	-124.73	116.45	-20.72	0.69	-143.15	71.63	-17.98	-143.48	71.5	-12.69	0.63	-143.43	23.79	-28.67	-146.75	25.41	-22.43	0.6	-137.42	16.45	-30.69	-141.44	17.86	-25.1	0.57	-145.68	12.39	-35.83	-149.44	14.27	-28.86	0.79	-71.37	112.63	5.45	-71.63	110.86	2.52	0.73	-75.23	69.34	31.46	-73.65	68.14
12417	0.7	0.86	-124.16	119.47	-21.76	-124.61	117.1	-20.94	0.74	-142.23	71.09	-18.46	-143.22	71.41	-13.99	0.66	-142.8	22.92	-30.17	-145.96	24.9	-24.28	0.57	-135.02	15.38	-31.77	-140.12	17.35	-26.67	0.53	-144.33	11.12	-36.9	-148.4	13.63	-30.82	0.83	-70.96	113.42	6.94	-71.49	111.41	3.49	0.66	-75.16	67.98	32.33	-73.98	68.11
12450	0.71	0.88	-123.73	119.76	-22.06	-124.42	117.67	-21.17	0.7	-141.96	70.36	-15.55	-142.95	71.2	-14.34	0.67	-143.89	22.28	-23.59	-145.54	24.36	-24.12	0.62	-136.6	15.31	-27.07	-139.39	16.94	-26.77	0.65	-145.24	9.01	-31.24	-147.75	12.68	-30.92	0.84	-69.46	113.89	6.44	-71.08	111.94	4.13	0.68	-73.29	67.92	32.63	-73.83	68.07
12483	0.72	0.91	-121.55	120.84	-21.73	-123.84	118.35	-21.29	0.78	-140.19	70.8	-16.06	-142.39	71.12	-14.72	0.76	-141.64	22.79	-28.11	-144.74	24.04	-25.03	0.6	-133.4	15.06	-31.09	-138.13	16.55	-27.75	0.6	-142.34	9.48	-35.12	-146.63	12.01	-31.9	0.82	-65.93	114.94	8.52	-70.04	112.59	5.09	0.7	-69.97	69.11	34.55	-73.03	68.28
12517	0.72	0.93	-118.84	121.2	-21.61	-122.83	118.96	-21.35	0.83	-138.53	70.09	-16.61	-141.61	70.91	-15.13	0.77	-140.45	22.08	-29.45	-143.85	23.64	-26.04	0.6	-131.63	14.28	-32.16	-136.75	16.08	-28.75	0.61	-140.86	8.98	-36.29	-145.41	11.38	-32.91	0.75	-64.66	115.53	10.09	-68.94	113.22	6.18	0.68	-67.08	68.81	35.52	-71.82	68.39
12550	0.7	0.83	-117.09	124	-19.73	-121.65	120.05	-21.02	0.82	-136.13	71.69	-15.55	-140.49	71.07	-15.22	0.77	-140.64	22.4	-24.38	-143.18	23.38	-25.67	0.63	-132.05	14.74	-27.56	-135.74	15.81	-28.49	0.64	-141.64	9.82	-31.66	-144.62	11.06	-32.63	0.79	-62.41	116.06	10	-67.58	113.82	7.02	0.6	-65.23	67.54	32.25	-70.48	68.22
12583	0.71	0.76	-114.52	126.27	-21.22	-120.16	121.4	-21.06	0.83	-133.72	72.99	-15.66	-139.08	71.46	-15.31	0.8	-140.23	22.93	-21.96	-142.57	23.29	-24.87	0.66	-132.03	15.22	-24.49	-134.95	15.69	-27.63	0.67	-141.79	10.16	-28.09	-144.02	10.87	-31.64	0.79	-61.49	117.58	12.15	-66.29	114.63	8.14	0.68	-64.11	68.6	32.92	-69.15	68.3
12617	0.72	0.61	-112.5	127.33	-22.48	-118.52	122.69	-21.35	0.88	-132.06	75.19	-17.23	-137.59	72.23	-15.72	0.82	-138.39	23.76	-23.31	-141.69	23.38	-24.54	0.65	-130.45	15.73	-24.37	-133.98	15.7	-26.94	0.7	-140.7	10.83	-28.35	-143.32	10.86	-30.94	0.78	-60.41	118.95	14.36	-65.04	115.56	9.51	0.75	-61.78	69.44	32.86	-67.59	68.53
12650	0.73	0.65	-110.34	127.43	-23.73	-116.75	123.73	-21.84	0.88	-130.13	74.85	-18.8	-135.99	72.77	-16.37	0.8	-135.14	23.24	-27.9	-140.29	23.35	-25.25	0.59	-127.92	14.88	-29.15	-132.66	15.53	-27.41	0.71	-138.19	9.96	-33.15	-142.22	10.68	-31.41	0.84	-59.72	120.85	16.52	-63.89	116.7	11.06	0.8	-60.99	70.78	35.31	-66.18	68.99
12684	0.74	0.72	-108.49	127.98	-25.31	-114.94	124.66	-22.56	0.84	-128.98	74.18	-18.32	-134.46	73.06	-16.79	0.77	-133.12	22.57	-27.62	-138.74	23.19	-25.75	0.54	-125.57	14.9	-31.5	-131.11	15.4	-28.27	0.71	-135.48	9.02	-33.04	-140.76	10.34	-31.75	0.87	-58.01	122.07	17.51	-62.62	117.87	12.49	0.83	-56.97	71.75	36.23	-64.17	69.57
12717	0.74	0.71	-105.73	128.16	-26.84	-112.89	125.42	-23.45	0.82	-127.12	74.54	-21.05	-132.85	73.37	-17.69	0.75	-131.42	22.54	-27.07	-137.14	23.06	-26.03	0.6	-124.36	14.09	-30.36	-129.62	15.13	-28.71	0.72	-134.5	8.51	-32.2	-139.4	9.96	-31.85	0.81	-55.92	122.94	15.82	-61.16	118.97	13.23	0.74	-53.76	71.56	32.77	-61.85	69.98
12750	0.72	0.68	-103.2	127.92	-28.67	-110.71	125.96	-24.56	0.85	-125.97	74.2	-19.52	-131.33	73.54	-18.08	0.71	-131.76	22.7	-20.35	-135.96	22.99	-24.86	0.61	-123.91	14.59	-23.95	-128.36	15.02	-27.73	0.69	-134.85	8.63	-23.8	-138.41	9.68	-30.21	0.77	-54.77	123.5	15.45	-59.75	119.96	13.72	0.67	-50.66	71.57	32.15	-59.32	70.31
12784	0.74	0.58	-98.96	126.44	-34.21	-108.02	126.07	-26.64	0.93	-123.39	73.67	-21.97	-129.56	73.57	-18.91	0.61	-127.34	22	-26.27	-134.05	22.79	-25.15	0.71	-119.75	12.79	-25.89	-126.44	14.56	-27.36	0.69	-130.86	7.5	-29.36	-136.75	9.23	-30.04	0.77	-51.77	123.22	14.52	-57.98	120.67	13.89	0.63	-50.11	72.09	31.45	-57.22	70.68
12817	0.73	0.56	-94.84	128.15	-33.17	-104.95	126.51	-28.07	0.93	-120.59	74.37	-20.97	-127.54	73.73	-19.35	0.71	-125.19	21.64	-24.87	-132.06	22.55	-25.09	0.72	-116.58	12.83	-23.95	-124.21	14.21	-26.67	0.68	-128.86	6.7	-27.77	-134.99	8.71	-29.58	0.68	-50.33	124.56	16.23	-56.27	121.51	14.39	0.71	-48.41	72.28	30.97	-55.2	71.01
12851	0.72	0.68	-93.85	129.23	-30.07	-102.35	127.09	-28.5	0.9	-117.05	73.64	-19.84	-125.15	73.71	-19.45	0.71	-124.21	21.34	-20.36	-130.29	22.3	-24.14	0.68	-116.26	11.9	-18.04	-122.4	13.73	-24.89	0.61	-128.91	6.55	-21.16	-133.64	8.26	-27.84	0.63	-48.02	125.07	16.96	-54.42	122.29	14.95	0.8	-45.91	70.76	30.18	-53.06	70.96
12884	0.76	0.73	-91.38	129.69	-31.36	-99.76	127.64	-29.11	0.86	-113.18	72.82	-20.51	-122.38	73.53	-19.67	0.78	-120.4	20.68	-23.61	-128.04	21.97	-24.04	0.69	-112.25	10.25	-21.71	-120.08	13	-24.22	0.7	-124.91	5.53	-25.23	-131.68	7.69	-27.29	0.69	-46.02	126.3	16.95	-52.52	123.15	15.37	0.81	-43.61	69.21	30.66	-50.87	70.6
12917	0.74	0.74	-87.46	130.05	-31.64	-96.83	128.15	-29.66	0.85	-109.02	72.02	-26.09	-119.25	73.23	-21.04	0.73	-114.67	20.94	-29.15	-124.94	21.76	-25.08	0.7	-107.62	10.24	-27.06	-117.18	12.43	-24.8	0.69	-120.26	5.79	-31.82	-129.07	7.29	-28.22	0.69	-44.41	127.86	17.94	-50.67	124.18	15.92	0.76	-41.55	69.42	31.72	-48.71	70.36
12951	0.76	0.72	-83.75	129.84	-32.12	-93.69	128.51	-30.18	0.91	-105.59	71.47	-27.29	-116	72.87	-22.38	0.65	-111.55	20.89	-33.13	-121.79	21.58	-26.76	0.72	-103.77	9.54	-30.2	-114.02	11.82	-25.89	0.62	-115.44	4.71	-35.67	-125.91	6.75	-29.74	0.73	-42.97	128.07	18.87	-48.92	125.02	16.55	0.75	-41.62	69.93	33.11	-47.06	70.28
12984	0.74	0.74	-77.34	128.11	-36.01	-89.7	128.43	-31.44	0.84	-101.7	71.48	-30.08	-112.56	72.59	-24.05	0.79	-108.1	19.45	-36.56	-118.53	21.14	-28.86	0.7	-99.12	8.09	-34.3	-110.45	11.04	-27.63	0.54	-110.98	4.43	-42.22	-122.37	6.27	-32.38	0.77	-42.19	129.26	18.38	-47.38	125.94	16.94	0.76	-39.57	69.83	34.61	-45.33	70.19
13017	0.74	0.81	-73.45	128.48	-35.52	-85.69	128.44	-32.32	0.75	-96.61	70.63	-31.44	-108.66	72.19	-25.68	0.77	-104.89	18.11	-37.91	-115.24	20.51	-30.84	0.63	-95.52	6.84	-36.82	-106.83	10.15	-29.59	0.59	-107.25	2.83	-42.88	-118.74	5.54	-34.66	0.81	-39.2	130.46	19.48	-45.51	126.92	17.48	0.79	-36.4	71.26	38.28	-43.25	70.4
13051	0.73	0.8	-69.49	127.95	-36.48	-81.65	128.34	-33.22	0.81	-93.29	70.59	-33.23	-104.87	71.86	-27.35	0.6	-97.42	16.27	-42.58	-110.87	19.63	-33.45	0.78	-88.8	6.1	-41.74	-102.38	9.29	-32.24	0.63	-100	1.66	-46.91	-114.14	4.72	-37.39	0.71	-36.22	130.48	19.84	-43.37	127.7	17.98	0.74	-34.08	70.89	39.88	-41.12	70.5
13084	0.71	0.73	-62.32	128.82	-37.22	-76.75	128.44	-34.09	0.91	-88.19	72.11	-37.05	-100.71	71.91	-29.53	0.62	-90.81	16.11	-50.54	-105.84	18.89	-37.39	0.79	-82.3	3.99	-46.29	-97.32	8.15	-35.4	0.69	-94.08	0.98	-53.1	-109.11	3.93	-40.99	0.72	-33.99	132.88	21.94	-41.2	128.83	18.82	0.69	-33.86	71.53	43.2	-39.43	70.71
13117	0.71	0.81	-59.43	129.11	-37.25	-72.32	128.57	-34.77	0.84	-82.29	70.68	-34.96	-96.05	71.66	-30.75	0.69	-86.88	14.54	-42.72	-101.02	17.97	-38.61	0.63	-78.85	2.84	-40.57	-92.61	7.01	-36.56	0.54	-90.08	-2.71	-47.76	-104.27	2.5	-42.54	0.86	-29.94	134.36	22.63	-38.57	130.04	19.63	0.68	-36.79	70.3	45.55	-38.83	70.63
13151	0.68	0.82	-53.79	130.57	-37.01	-67.53	128.99	-35.25	0.84	-76.75	71.77	-41.28	-91.09	71.68	-33.14	0.57	-79.1	16.59	-51.29	-95.34	17.68	-41.57	0.76	-71.29	5.21	-46.11	-87.08	6.62	-38.73	0.6	-82.66	-1.21	-54.21	-98.66	1.7	-45.25	0.85	-26.1	136.37	25.71	-35.62	131.43	20.94	0.55	-41.52	77	52.69	-39.43	71.95
13184	0.66	0.7	-48.47	130.64	-37.72	-62.58	129.33	-35.78	0.89	-70.15	72.04	-42.05	-85.65	71.76	-35.18	0.7	-72.76	16.43	-58.62	-89.4	17.42	-45.63	0.71	-63.49	4.69	-57.13	-80.86	6.21	-43.04	0.62	-73.04	0.59	-64.61	-91.88	1.47	-49.88	0.84	-24.28	138.45	26.71	-32.93	132.98	22.19	0.52	-38.56	81.99	51.32	-39.24	74.08
13218	0.67	0.85	-40.92	134.78	-38.21	-56.88	130.47	-36.3	0.73	-63.79	75.02	-43.1	-79.9	72.41	-36.99	0.63	-65.61	16.07	-55.89	-83.06	17.13	-48.07	0.75	-54.86	5.91	-53.72	-73.87	6.15	-45.55	0.6	-67.03	-0.6	-61.14	-85.2	1.03	-52.58	0.72	-21.48	140.73	29.1	-30.2	134.71	23.7	0.47	-37.66	80.43	50.45	-38.9	75.44
13251	0.67	0.8	-34.14	134.43	-39.61	-50.8	131.3	-37.01	0.85	-55.78	74.87	-45.36	-73.44	72.91	-38.92	0.71	-56.04	16.52	-61.45	-75.69	17.01	-51.29	0.7	-46.89	5.05	-59.22	-66.48	5.91	-48.81	0.66	-56.88	-0.04	-66.43	-77.41	0.8	-55.93	0.68	-19.82	141.84	28.18	-27.72	136.31	24.68	0.51	-38.19	82.52	49.82	-38.74	76.98
13284	0.62	0.81	-29.71	135.1	-39.28	-45.13	132.11	-37.49	0.73	-49.64	73.62	-45.38	-66.99	73.06	-40.4	0.6	-47.05	16.23	-60.25	-67.75	16.85	-53.44	0.81	-36.57	5.28	-56.59	-58.12	5.78	-50.66	0.59	-46.56	-0.53	-64.6	-68.75	0.52	-58.02	0.57	-15.45	144.54	27.06	-24.77	138.16	25.2	0.46	-31.55	82.68	51	-37.18	78.22
13318	0.66	0.87	-22.71	134.9	-41.36	-39.05	132.7	-38.32	0.83	-38.33	74.62	-51.04	-59.05	73.38	-42.86	0.71	-38.92	16.34	-68	-59.61	16.74	-56.98	0.67	-28.95	2.35	-66.41	-49.83	5.06	-54.46	0.67	-36.99	-0.54	-75	-59.65	0.3	-62.18	0.69	-13.76	146.12	27.71	-22.11	139.97	25.74	0.47	-31.8	79.44	53.76	-36	78.48
13351	0.65	0.75	-16.29	133.82	-43.34	-32.84	132.94	-39.4	0.74	-29.72	74	-59.65	-50.81	73.51	-46.84	0.64	-28.09	16.4	-74.34	-50.57	16.67	-61.25	0.73	-19.47	3.83	-73.25	-41.1	4.8	-59.08	0.6	-25.15	-0.59	-83.02	-49.58	0.11	-67.4	0.73	-11.06	146.32	26.42	-19.45	141.4	25.89	0.56	-29.55	81.63	53.96	-34.59	79.16
13385	0.66	0.82	-10.32	132.47	-45.72	-26.65	132.84	-40.77	0.83	-23.57	72.08	-56.99	-43.07	73.22	-49.25	0.66	-21.58	14.78	-70.79	-42.17	16.28	-63.59	0.55	-14.58	1.83	-67.96	-33.43	4.18	-61.25	0.65	-20.57	-6.93	-75.71	-41.05	-1.38	-69.46	0.73	-8.58	146.17	23.52	-16.82	142.48	25.39	0.56	-20.38	83.71	52.32	-31.38	80.14
13418	0.66	0.8	-4.28	133.86	-46.51	-20.47	133.05	-42.02	0.71	-16.97	74.06	-59.99	-35.61	73.39	-51.81	0.64	-13.4	17.98	-67.8	-33.77	16.63	-64.6	0.77	-4.45	5.03	-61.7	-24.98	4.35	-61.36	0.64	-9.89	-1.38	-69.54	-31.81	-1.38	-69.48	0.7	-5.6	146.43	23.54	-14.11	143.36	25.01	0.55	-18.78	87.03	54.47	-28.48	81.65
13451	0.69	0.77	1.51	134.16	-44.91	-14.39	133.28	-42.65	0.85	-7.64	74.21	-58.31	-27.55	73.56	-53.35	0.68	-5.23	17.3	-69.89	-25.39	16.76	-65.86	0.72	4.17	7.21	-64.69	-16.42	4.94	-62.14	0.6	-0.75	0.79	-73.32	-22.52	-0.93	-70.39	0.65	-3.16	144.41	27.42	-11.46	143.59	25.51	0.53	-15.33	84.11	54.06	-25.41	82.18
13485	0.68	0.81	8.07	131.31	-47.18	-8.15	132.88	-43.63	0.79	-2.61	72.17	-63.8	-20.35	73.28	-55.83	0.77	5.75	14.5	-72.64	-16.17	16.3	-67.46	0.67	13.25	2.18	-68.31	-7.66	4.37	-63.57	0.7	7.73	-4.28	-77.69	-13.45	-1.63	-72.1	0.73	-2.55	143.04	27.14	-9.31	143.47	25.85	0.52	-15.76	83.16	53.03	-23.15	82.39
13518	0.67	0.85	12.89	131.98	-44.6	-2.31	132.69	-43.84	0.8	6.34	70.6	-62.47	-12.62	72.73	-57.39	0.77	12.23	12.59	-67.33	-7.73	15.53	-67.43	0.67	19.55	3.16	-62.42	0.38	4.12	-63.31	0.62	15.32	-6.12	-71.06	-4.81	-2.57	-71.86	0.65	3.99	142.71	26.24	-6.09	143.31	25.93	0.45	-11.74	76.57	56.01	-20.46	81.18
13552	0.7	0.79	18.44	129.63	-45.89	3.45	132.08	-44.28	0.83	12.82	70.86	-58.34	-5.24	72.35	-57.61	0.77	19.93	12.43	-64.05	0.5	14.89	-66.67	0.7	26.89	2.28	-57.66	8.23	3.74	-62.08	0.73	23.34	-5.46	-65.66	3.65	-3.18	-70.5	0.75	8.33	142.97	24.17	-2.56	143.24	25.57	0.52	-6.2	81.93	50.84	-17.04	81.34
13585	0.69	0.77	22.87	126.58	-45.73	8.82	130.95	-44.59	0.77	18.74	67.54	-57.84	1.7	71.36	-57.66	0.79	26.68	10.46	-63.41	8.26	13.96	-65.97	0.59	33.97	0.67	-54.56	15.82	3.1	-60.5	0.64	32.54	-7.63	-63.18	12.34	-4.12	-68.95	0.81	10.1	138.33	25.5	0.55	142.23	25.55	0.52	-2.59	76.55	52.13	-13.55	80.36
13618	0.7	0.75	29.39	125.35	-43.77	14.51	129.79	-44.42	0.83	23.86	66.86	-56.54	8.09	70.42	-57.41	0.7	32.1	9.99	-64.66	15.29	13.12	-65.69	0.67	37.74	-1.89	-55.24	22.23	2.06	-59.42	0.73	36.82	-8.42	-64.58	19.65	-5.04	-68.05	0.72	14.2	136.33	24.87	3.92	141.04	25.41	0.5	-0.16	71.32	51.68	-10.28	78.5
13652	0.71	0.75	32.96	123.24	-42.71	19.58	128.4	-44.06	0.78	28.32	62.93	-55.07	13.87	68.83	-56.91	0.83	37.44	6.66	-58.11	21.77	11.74	-64.13	0.74	44.55	-4.5	-47.02	28.72	0.66	-56.86	0.77	45.68	-12.06	-59	27.4	-6.55	-66.21	0.77	19.13	134.78	24.63	7.7	139.76	25.26	0.51	4.97	68.04	51.32	-6.53	76.29
13685	0.71	0.9	39.34	119.6	-44.18	25.02	126.5	-44.09	0.78	34.39	60.98	-55.34	19.71	67.13	-56.57	0.78	44.87	5.38	-57.87	28.51	10.37	-62.86	0.76	50.64	-6.44	-46.8	35.06	-0.87	-54.72	0.77	51.41	-12.51	-58	34.51	-7.85	-64.5	0.81	21.99	134.2	22.58	11.28	138.6	24.71	0.51	6.11	66.39	49.61	-3.4	74.14
13718	0.72	0.91	43.94	118.05	-43.25	30.2	124.66	-43.91	0.84	40.51	58.84	-51.91	25.59	65.32	-55.61	0.72	51.59	1.95	-54.36	35.2	8.53	-61.1	0.81	58.3	-8.4	-43.76	41.76	-2.51	-52.33	0.75	59.13	-15.21	-55.48	41.76	-9.46	-62.58	0.75	26.38	131.43	23.89	15.07	137.08	24.55	0.6	10.47	61.43	46.61	0.03	71.32
13752	0.69	0.76	48.17	117.42	-44.05	35.1	123.06	-43.94	0.71	46.95	57.54	-54.27	31.6	63.6	-55.33	0.74	54.86	1.4	-54.62	40.83	6.96	-59.74	0.77	61.98	-8.72	-43.11	47.53	-3.87	-50.3	0.68	62.38	-15.57	-54.82	47.77	-10.81	-60.91	0.59	30.41	127.73	27.21	18.93	135.06	25.08	0.59	16.17	58.1	47.09	4.06	68.31
13785	0.7	0.92	53.92	118.6	-42.06	40.23	122.08	-43.56	0.79	50.74	58.79	-48.33	36.97	62.54	-53.91	0.71	59.97	2.64	-46.68	46.28	6.01	-56.9	0.68	64.89	-8.04	-35.52	52.43	-4.79	-46.94	0.58	66.13	-14.73	-46.84	53.05	-11.67	-57.77	0.68	34.67	126.58	27.47	22.92	133.2	25.57	0.81	21.02	58.75	42.5	8.35	66.12
13818	0.68	0.9	58.63	119.52	-40.85	45.23	121.52	-43.01	0.77	53.19	61.16	-50.85	41.46	62.24	-53.29	0.74	60.18	3.87	-55.54	50.16	5.54	-56.6	0.72	64.98	-6.75	-44.5	55.9	-5.21	-46.39	0.68	65.8	-13.57	-55.46	56.64	-12.08	-57.26	0.73	38.61	127.64	27.5	26.92	131.97	25.96	0.75	26.57	59.17	44.63	13	64.53
13852	0.65	0.75	63.67	118.6	-40.91	50.23	120.89	-42.59	0.8	56.69	58.62	-52.76	45.63	61.45	-53.18	0.65	64.28	2.75	-58.56	54.04	4.93	-57.02	0.76	67.75	-6.89	-45.74	59.12	-5.58	-46.25	0.7	68.24	-14.66	-56.64	59.83	-12.64	-57.13	0.71	41.37	128.22	25.62	30.6	131.15	25.89	0.53	31.77	61.73	47.84	17.84	63.89
13885	0.68	0.88	68.83	118.47	-43.53	55.27	120.36	-42.78	0.82	59.43	57	-54.5	49.36	60.48	-53.45	0.71	63.38	4.18	-63.63	56.55	4.77	-58.37	0.77	70.42	-6.96	-55.62	62.14	-5.87	-48.23	0.69	68.09	-13.6	-64.07	62.05	-12.85	-58.58	0.71	45.18	126.85	22.03	34.31	130.21	25.12	0.58	35.98	62.58	49.16	22.55	63.6
13919	0.69	0.95	73.84	118.82	-41.51	60.29	120.03	-42.52	0.75	65.66	58.77	-55.19	53.74	60.11	-53.8	0.78	65.83	3.46	-64.34	58.99	4.49	-59.58	0.76	73.28	-6.53	-56.46	65.07	-6.01	-49.91	0.68	70.16	-14.16	-65.48	64.18	-13.13	-59.99	0.6	50.57	127.21	22.95	38.48	129.55	24.68	0.59	41.73	62.37	50.27	27.57	63.33
13952	0.69	0.82	78.32	119.06	-39.59	65.16	119.83	-41.92	0.79	71.63	58.36	-53.58	58.54	59.73	-53.76	0.75	71.78	2.14	-56.61	62.33	3.99	-58.97	0.68	79.23	-6.92	-42.93	68.77	-6.2	-48.45	0.65	76.82	-15.46	-54.82	67.46	-13.62	-58.92	0.69	55.45	128.51	21.63	42.85	129.33	24.05	0.51	49.7	62.54	50.86	33.44	63.16
13985	0.7	0.86	83.32	120.26	-39.38	70.05	119.92	-41.4	0.77	75.74	58.46	-57.11	63.14	59.46	-54.44	0.78	74.04	3.94	-62.09	65.35	3.98	-59.6	0.62	80.32	-5.34	-51.59	71.75	-6.02	-49.1	0.62	77.48	-14.14	-62.05	70.03	-13.73	-59.56	0.76	56.72	126.13	23.94	46.4	128.64	24.03	0.55	52.25	61.59	51.65	38.43	62.82
14019	0.68	0.87	88.66	120.4	-38.9	75.07	120.02	-40.88	0.7	79.79	59.62	-55.18	67.59	59.5	-54.59	0.71	80.33	5.71	-56.09	69.21	4.34	-58.89	0.78	85	-4.34	-42.88	75.16	-5.68	-47.8	0.73	83.05	-12.59	-54.09	73.36	-13.49	-58.42	0.75	58.47	126.61	23.01	49.48	128.2	23.82	0.53	53.96	63.61	50.95	42.55	62.99
14052	0.69	0.83	92.77	118.28	-39.04	79.83	119.66	-40.5	0.76	82.52	59.7	-57.3	71.55	59.54	-55.14	0.77	82.89	3.81	-60.97	72.73	4.23	-59.31	0.72	87.96	-4.46	-47.66	78.44	-5.43	-47.77	0.72	85.26	-13.33	-59.84	76.38	-13.46	-58.71	0.8	61.09	123.88	22.57	52.42	127.28	23.56	0.58	58.11	63.12	50.28	46.65	63.02
14086	0.68	0.8	96.64	117.41	-38.79	84.33	119.19	-40.15	0.76	87.14	59.27	-57.66	75.66	59.48	-55.66	0.77	86.89	3.89	-62.3	76.36	4.16	-59.92	0.68	91.04	-3.74	-47.48	81.64	-5.09	-47.71	0.69	89.97	-12.54	-60.82	79.82	-13.27	-59.14	0.73	63.6	123.75	23.43	55.23	126.52	23.54	0.61	59.9	62.16	50.63	50.11	62.84
14119	0.67	0.89	101.24	116.55	-37.79	88.85	118.64	-39.66	0.67	93.36	60.39	-56.4	80.34	59.67	-55.81	0.67	95.55	3.47	-57.84	81.34	4.02	-59.5	0.68	97.09	-5.19	-43.09	85.59	-5.11	-46.74	0.69	98.71	-12.33	-54.61	84.67	-13.08	-58.21	0.78	66.82	122.73	21.85	58.13	125.7	23.19	0.53	59.17	64.26	49.34	52.44	63.13
14152	0.72	0.78	106.64	115.19	-33.66	93.61	117.91	-38.39	0.77	100.96	60.16	-52.29	85.84	59.77	-55.1	0.82	100.22	4.52	-58.58	86.27	4.12	-59.31	0.74	102.65	-5.68	-45.96	89.97	-5.22	-46.58	0.8	103.19	-10.98	-58.5	89.46	-12.66	-58.27	0.8	67.2	120.55	18.98	60.38	124.59	22.32	0.68	59.24	62.23	43.94	54.16	62.95
14186	0.7	0.69	112.41	116.68	-31.98	98.64	117.65	-37.03	0.77	106.99	57.69	-48.02	91.51	59.34	-53.65	0.73	107.63	3.6	-54.63	91.91	4.01	-58.35	0.65	110.45	-5.68	-40.68	95.3	-5.32	-45.34	0.7	110.95	-11.28	-52.52	95.09	-12.38	-57.07	0.85	71.22	120.01	18.6	63.06	123.6	21.54	0.68	60.92	60.89	40.54	55.83	62.52
14219	0.71	0.75	117.32	113.66	-32.57	103.64	116.81	-36.07	0.74	114.75	58.09	-48.29	97.82	59.08	-52.53	0.69	112.88	2.11	-58.13	97.5	3.62	-58.31	0.67	114.18	-8.72	-46.73	100.24	-6.01	-45.63	0.73	114.79	-13.11	-58.38	100.29	-12.53	-57.34	0.8	73.38	117.54	16.39	65.6	122.28	20.46	0.66	61.76	61.03	38.14	57.28	62.21
14253	0.72	0.85	122.08	115.23	-25.41	108.59	116.48	-33.74	0.88	120.64	58.31	-42.64	104.06	58.93	-50.42	0.68	121.36	-1.34	-47.28	103.95	2.59	-55.98	0.73	120.79	-9.98	-39.49	105.68	-6.83	-44.33	0.67	122.24	-15.08	-49.36	106.16	-13.05	-55.66	0.78	74.87	115.56	15.23	67.86	120.8	19.34	0.61	63.04	58.5	31	58.67	61.44
14286	0.69	0.75	128.22	112.94	-22.59	113.86	115.73	-31.25	0.67	127.85	54.66	-35.23	110.61	58.04	-47.06	0.66	128.62	-4.26	-43.7	110.69	1.14	-53.31	0.57	127.43	-12.36	-35.68	111.48	-7.99	-42.47	0.49	130.14	-17.56	-44.07	112.64	-13.98	-53.15	0.81	76.54	113.38	13.19	69.96	119.16	18.02	0.7	64.16	55.73	25.95	59.97	60.23
14319	0.71	0.77	130.14	112.13	-23.05	118.22	114.97	-29.4	0.84	131.71	54.84	-40.49	116.44	57.37	-45.6	0.71	135.73	-2.37	-41.73	117.61	0.4	-50.73	0.65	133.89	-11.33	-32.59	117.53	-8.69	-40.3	0.5	137.09	-16.95	-42.83	119.33	-14.59	-50.87	0.67	79.17	113.05	14.73	72.19	117.8	17.32	0.8	68.23	52.49	26.76	61.93	58.57
14353	0.72	0.74	132.98	111.31	-22.09	122.14	114.19	-27.75	0.82	137.89	54.26	-36.05	122.37	56.72	-43.45	0.66	141.43	-2.29	-36.42	124.23	-0.17	-47.46	0.68	140.96	-11.65	-27.38	123.91	-9.32	-37.4	0.53	144.48	-18.1	-34.03	126.29	-15.32	-47.02	0.71	79.99	111.86	11.22	74.06	116.48	16	0.85	69.32	51.39	21.48	63.67	57.01
14386	0.71	0.77	136.42	111.51	-21.88	125.91	113.62	-26.43	0.67	143.7	52.83	-32.6	128.27	55.9	-40.97	0.65	145.82	-2.76	-30.97	130.24	-0.72	-43.59	0.67	146.18	-10.75	-21.79	130.01	-9.62	-33.79	0.62	149.9	-16.79	-29.99	132.86	-15.63	-43.02	0.78	82.68	112.21	12.02	76.12	115.53	15.14	0.83	71.33	51.48	18.59	65.47	55.81
14419	0.72	0.72	139.56	111.7	-19.28	129.49	113.22	-24.81	0.89	149.11	54.25	-30.9	134.04	55.55	-38.65	0.6	153.15	-1.04	-30	136.64	-0.79	-40.36	0.7	151.4	-9.71	-20.97	135.89	-9.64	-30.78	0.6	156.22	-15.99	-30.06	139.39	-15.7	-39.94	0.78	86.31	111.23	11.62	78.56	114.58	14.38	0.84	73.23	51.76	20.01	67.29	54.92
14453	0.73	0.65	144.75	110.91	-17.89	133.47	112.73	-23.25	0.9	153.16	55.31	-29.73	139.31	55.5	-36.6	0.61	156.56	1.24	-29.8	142.18	-0.37	-37.85	0.7	155.05	-9.4	-21.32	141.14	-9.59	-28.57	0.56	159.9	-15.32	-30.62	145.11	-15.63	-37.73	0.71	87.32	110.82	13.96	80.64	113.75	14.29	0.83	74.95	52.46	20.13	69.07	54.39
14486	0.74	0.65	147.27	111.04	-16.33	137.06	112.37	-21.68	0.87	156.75	55.37	-25.11	144.09	55.48	-33.91	0.66	164.07	1.14	-21.52	148.29	-0.06	-33.89	0.68	163.31	-6.9	-12.91	147.25	-9.04	-24.82	0.66	170.29	-13.37	-19.77	152.19	-15.17	-33.36	0.77	89.26	110.74	11.59	82.69	113.09	13.71	0.81	75.38	54.73	16.98	70.54	54.46
14519	0.73	0.69	150.45	112.57	-14.72	140.52	112.41	-20.1	0.79	160.07	56.88	-23.77	148.44	55.77	-31.53	0.72	169.4	3.63	-20.67	154.17	0.69	-30.66	0.7	168.25	-5.48	-10.47	153.04	-8.32	-21.35	0.61	175.4	-11.87	-18.4	158.72	-14.5	-29.69	0.79	90.47	110.78	10.75	84.53	112.59	13.08	0.82	76.64	55.52	17.63	71.95	54.69
14553	0.75	0.66	152.87	111.87	-15.27	143.68	112.3	-19.01	0.96	164.13	57.02	-21.61	152.67	56.02	-29.2	0.65	174.13	5.64	-17.55	159.71	1.7	-27.45	0.67	172.16	-3.73	-6.63	158.3	-7.39	-17.75	0.69	179.58	-9.81	-13	164.57	-13.54	-25.55	0.82	91.51	110.72	9.31	86.17	112.19	12.27	0.78	78.18	55.9	17.2	73.38	54.94
14586	0.73	0.7	154.43	111.79	-13.57	146.41	112.19	-17.78	0.85	170.13	57.77	-18.44	157.36	56.37	-26.66	0.76	178.3	6.17	-8.87	164.84	2.62	-22.82	0.58	175.41	-1.77	-0.05	162.97	-6.22	-13.36	0.75	183.49	-8.38	-4.79	169.85	-12.47	-20.29	0.81	93.39	110.21	9.86	87.86	111.76	11.76	0.74	80.09	57.18	19.09	74.92	55.4
14620	0.71	0.69	157.19	111.67	-10.25	149.13	112.09	-16.08	0.77	171.78	58.18	-16.51	161.21	56.74	-24.25	0.79	180.51	6.39	-6.51	169.13	3.41	-18.71	0.57	179.04	-1.48	1.38	167.33	-5.23	-9.67	0.74	185.97	-7.41	-2.26	174.3	-11.41	-15.67	0.83	94.55	109.23	9.31	89.42	111.22	11.24	0.81	82.39	56.01	18.22	76.64	55.52
14653	0.72	0.69	161.64	110.87	-10.5	152.27	111.84	-14.82	0.7	175.43	57.71	-15.52	164.96	56.93	-22.19	0.75	183.59	6.78	-0.25	173.03	4.11	-14.02	0.66	181.07	-0.38	7.34	171	-4.2	-5.39	0.67	189.35	-6.02	3.68	178.4	-10.27	-10.67	0.79	95.78	108.75	8.06	90.89	110.69	10.56	0.81	84.82	55.88	15.98	78.52	55.6
14686	0.74	0.76	163.36	111.19	-9.11	155.04	111.7	-13.54	0.76	176.39	57.69	-13.89	167.95	57.09	-20.23	0.78	186.09	8.46	-0.2	176.52	5.03	-10.5	0.71	182.11	0.74	9.41	173.93	-3.15	-1.65	0.67	190.5	-4.06	6.24	181.65	-8.94	-6.28	0.74	97.88	110.16	9.12	92.51	110.58	10.25	0.87	88.24	57.05	16.63	80.77	55.89
14720	0.73	0.81	165.58	111.21	-7.27	157.66	111.6	-12.13	0.88	179.56	57.82	-12.02	170.95	57.24	-18.29	0.73	190.11	9.44	5.34	180.11	5.96	-6.46	0.61	186.23	2.67	15.33	177.14	-1.9	2.68	0.58	198.18	-2.17	13.7	186.07	-7.47	-1.04	0.73	100.68	110.66	11.59	94.4	110.6	10.53	0.82	91.13	58.09	16.75	83.18	56.33
14753	0.73	0.85	165.07	109.46	-7.19	159.48	111.16	-11.02	0.87	179.38	57.86	-9.45	173.09	57.36	-16.21	0.67	191.2	10.47	11.42	183	6.93	-1.86	0.6	188.61	4.06	20.67	180.1	-0.61	7.3	0.53	200.4	-2.19	17.62	189.86	-6.32	3.87	0.87	102.13	109.39	8.56	96.18	110.34	10.12	0.81	90.72	57.21	13.81	84.94	56.51
14787	0.73	0.86	164.57	108.13	-8.56	160.71	110.53	-10.47	0.86	178.68	57.54	-9.9	174.48	57.4	-14.74	0.74	190.08	10.1	10.53	184.81	7.6	1.31	0.64	187.2	3.83	19.54	181.9	0.35	10.43	0.54	198.33	-2.2	17	192.07	-5.43	7.3	0.92	103.27	108.63	6.95	97.82	109.99	9.45	0.83	91.17	56.97	12.13	86.38	56.6
14820	0.73	0.87	164.43	107.46	-8.23	161.59	109.89	-9.98	0.85	178.39	57.46	-10.81	175.43	57.41	-13.83	0.78	188.59	10.04	8.99	185.75	8.12	3.24	0.64	185.61	3.55	17.58	182.81	1.04	12.22	0.55	192.22	-1.66	16.28	192.1	-4.61	9.6	0.94	103.38	107.87	6.92	99.09	109.54	8.92	0.86	90.96	56.09	10.1	87.43	56.5
14853	0.72	0.88	163.96	106.85	-6.61	162.14	109.26	-9.24	0.81	177.39	57.41	-10.03	175.9	57.41	-12.97	0.83	186.31	9.19	7.22	185.88	8.35	4.22	0.63	181.83	3.29	15.97	182.58	1.53	13.14	0.63	190.18	-2.51	14.61	191.64	-4.16	10.86	0.95	103.63	107.14	6	100.13	109.04	8.31	0.88	91.03	54.97	8.17	88.24	56.19
14887	0.72	0.89	163.43	104.86	-7.53	162.43	108.33	-8.87	0.83	177.18	56.02	-10.59	176.2	57.13	-12.43	0.84	184.6	8.27	4.9	185.58	8.33	4.38	0.62	179.68	2.19	13.77	181.91	1.67	13.29	0.7	188.17	-4.28	11.85	190.83	-4.18	11.1	0.88	102.81	104.55	2.98	100.73	108.09	7.18	0.82	92.91	52.33	8.93	89.3	55.4
14920	0.71	0.89	163.52	104.01	-6.82	162.68	107.41	-8.43	0.8	176.58	55.62	-10.17	176.28	56.83	-11.93	0.84	184.36	7.91	5.43	185.31	8.24	4.62	0.6	179.3	2.1	13.95	181.33	1.76	13.44	0.7	187.88	-4.67	12.25	190.17	-4.29	11.37	0.86	102.66	102.82	2.68	101.16	106.97	6.21	0.73	94	50.63	5.97	90.35	54.42
14954	0.71	0.89	162.45	102.73	-6.92	162.63	106.41	-8.11	0.75	175.71	54.39	-9.38	176.16	56.33	-11.36	0.84	184.72	7.29	8.82	185.18	8.05	5.59	0.59	180.35	1.86	16.63	181.11	1.78	14.18	0.7	188.45	-5.64	15.02	189.79	-4.57	12.22	0.82	101.51	100.56	1.35	101.23	105.59	5.17	0.65	94.55	48.67	6.7	91.29	53.21
14987	0.73	0.88	161.75	101.84	-7.44	162.44	105.43	-7.96	0.77	174.58	53.61	-9.65	175.81	55.77	-10.99	0.85	183.42	7.09	8.8	184.79	7.85	6.32	0.6	178.49	1.93	16.38	180.55	1.81	14.67	0.73	186.73	-5.71	14.76	189.13	-4.8	12.8	0.83	100.69	100.29	-0.45	101.12	104.45	3.96	0.7	93.33	48.54	3.82	91.74	52.22
15020	0.73	0.87	160.89	101.38	-7.5	162.11	104.56	-7.87	0.83	172.38	53.08	-10.06	175.08	55.21	-10.79	0.85	181.51	7.4	7.97	184.09	7.76	6.69	0.59	177.06	2.32	16.08	179.82	1.92	14.99	0.77	185.43	-5.09	13.95	188.36	-4.86	13.06	0.82	100.34	99.87	-0.53	100.95	103.45	2.98	0.7	93.36	47.7	4.43	92.09	51.26
15054	0.74	0.83	158.11	101.9	-9.02	161.28	103.99	-8.11	0.94	169.24	53.88	-10.83	173.88	54.94	-10.8	0.82	178.68	8.85	2.85	182.97	7.98	5.85	0.66	175.03	3.07	12.52	178.84	2.15	14.45	0.8	182.19	-2.96	8.51	187.1	-4.47	12.07	0.84	99.73	99.85	-1.35	100.7	102.67	2.05	0.73	93.48	48.52	5.01	92.39	50.68
15087	0.75	0.91	156.61	101.64	-9.53	160.33	103.49	-8.4	0.95	167.43	54.53	-10.06	172.58	54.86	-10.64	0.8	176.9	9.73	5.01	181.75	8.34	5.67	0.69	174.09	4.82	15.04	177.88	2.71	14.58	0.75	181.32	-1.45	11.38	185.93	-3.84	11.92	0.81	98.43	99.86	-1.14	100.23	102.07	1.35	0.83	91.97	49.93	5.42	92.3	50.52
15120	0.76	0.96	155.44	101.62	-8.95	159.34	103.09	-8.51	0.95	166.47	55.49	-10.28	171.33	54.99	-10.57	0.76	176.17	10.6	3.04	180.61	8.8	5.12	0.77	171.75	4.92	12.57	176.62	3.17	14.16	0.67	178.86	-0.48	8.69	184.46	-3.14	11.24	0.83	97.93	100.03	-2.25	99.76	101.63	0.57	0.84	91.4	50.52	4.2	92.11	50.52
15154	0.75	0.97	154.25	101.21	-7.79	158.29	102.69	-8.36	0.96	166.42	55.54	-9.42	170.31	55.1	-10.32	0.8	174.41	10.59	3.06	179.32	9.17	4.69	0.77	169.86	4.72	11.98	175.21	3.49	13.7	0.6	176.84	-0.56	9.29	182.85	-2.6	10.84	0.81	97.35	98.69	-4.59	99.27	101	-0.55	0.77	90.83	48.61	3.23	91.85	50.12
15187	0.77	0.97	153.28	100.83	-6.18	157.25	102.3	-7.92	0.95	165.72	55.02	-8.83	169.34	55.08	-10.01	0.84	172.91	9.71	2.78	177.97	9.28	4.3	0.79	168.31	3.92	11.22	173.74	3.58	13.19	0.67	175.56	-1.29	8.26	181.29	-2.33	10.31	0.78	96.84	98.05	-4.72	98.78	100.37	-1.45	0.73	90.28	47.66	2.39	91.52	49.6
15220	0.78	0.97	152.72	100.06	-6.28	156.29	101.83	-7.58	0.92	164.06	54.48	-9.63	168.22	54.96	-9.93	0.82	169.94	8.49	0.64	176.24	9.12	3.56	0.79	165.63	2.48	7.39	171.99	3.35	12.02	0.73	172.82	-2.55	3.29	179.44	-2.38	8.88	0.76	96.44	97.84	-4.98	98.3	99.83	-2.22	0.72	89.63	48.39	0.73	91.14	49.35
15254	0.78	0.97	152.43	99.36	-6.22	155.48	101.31	-7.3	0.91	163.33	54.59	-9.41	167.18	54.89	-9.82	0.82	169.55	9.24	-0.02	174.79	9.14	2.84	0.8	164.75	3.26	7.99	170.41	3.33	11.2	0.73	172.14	-2.18	3.74	177.84	-2.33	7.82	0.74	96.2	97.25	-6.04	97.87	99.28	-3.05	0.77	89.39	49.33	2.2	90.78	49.35
15287	0.78	0.96	151.74	98.9	-5.01	154.69	100.8	-6.83	0.89	163.09	54.49	-8.12	166.31	54.8	-9.47	0.86	169.46	9.13	1.25	173.63	9.14	2.51	0.79	164	3.77	9.41	169	3.42	10.83	0.74	171.96	-2.07	5.31	176.54	-2.28	7.3	0.77	95.61	96.93	-5.81	97.41	98.78	-3.64	0.79	89.34	49.82	2.88	90.49	49.44
15321	0.79	0.9	149.68	97.32	-3.48	153.62	100.06	-6.13	0.86	162.6	55.38	-7.32	165.51	54.92	-9.02	0.86	169.49	10.33	1.41	172.73	9.38	2.29	0.81	163.91	5.04	8.69	167.88	3.75	10.39	0.7	171.87	-1.03	5.2	175.51	-2.02	6.86	0.77	94.01	95.86	-4.82	96.7	98.16	-3.9	0.8	88.52	49.63	2.46	90.09	49.48
15354	0.79	0.77	148.81	95.33	-3.14	152.58	99.05	-5.51	0.78	160.77	54.78	-7.12	164.49	54.89	-8.63	0.87	168.14	9.92	1.26	171.73	9.49	2.08	0.79	162.27	4.69	8.39	166.64	3.95	9.98	0.74	170.72	-1.28	4.81	174.45	-1.87	6.44	0.82	93.03	95.47	-4.79	95.94	97.59	-4.09	0.81	88.01	50.14	2.3	89.67	49.61
15387	0.78	0.81	147.33	96.1	-3.33	151.45	98.42	-5.05	0.75	160.62	54.15	-6.78	163.66	54.74	-8.24	0.89	168.3	10.9	2.47	170.98	9.78	2.16	0.79	162.54	5.61	9.89	165.74	4.29	9.96	0.71	171.28	-0.19	6.46	173.76	-1.53	6.44	0.8	92.63	95.77	-6.08	95.25	97.2	-4.51	0.76	86.23	49.89	0.08	88.96	49.67
15421	0.76	0.8	146.63	96.08	-3.59	150.41	97.93	-4.75	0.81	159.25	53.96	-6.63	162.71	54.58	-7.91	0.87	167.4	12.05	3.1	170.2	10.25	2.35	0.76	161.5	6.73	10.39	164.81	4.79	10.05	0.73	170.17	0.64	7.1	172.98	-1.08	6.58	0.85	92.43	95.28	-7.03	94.65	96.8	-5.04	0.78	86.25	49.38	-0.88	88.4	49.61
15454	0.75	0.74	145.46	95.4	-3.73	149.33	97.39	-4.53	0.92	156.41	52.71	-6.63	161.33	54.2	-7.64	0.87	165.74	11.29	3.07	169.23	10.46	2.49	0.73	160.31	6.2	10.57	163.82	5.08	10.15	0.73	168.97	-0.06	6.72	172.1	-0.87	6.61	0.9	91.45	94.88	-6.97	93.98	96.39	-5.45	0.78	85.91	48.78	-1.32	87.88	49.44
15488	0.76	0.75	144.4	93.5	-2.94	148.26	96.56	-4.2	0.92	155.55	50.61	-5.04	160.07	53.46	-7.1	0.84	163.82	10.4	5.13	168.05	10.45	3.03	0.69	159.48	5.37	12.9	162.87	5.14	10.71	0.71	167.46	-0.71	8.98	171.09	-0.84	7.09	0.98	91.08	92.95	-7.93	93.37	95.66	-5.97	0.76	85.72	48.45	-2.49	87.43	49.24
15521	0.75	0.67	142.91	93.15	-0.21	147.09	95.83	-3.37	0.84	155.06	50.11	-2.07	158.97	52.77	-6.04	0.8	162.25	9.78	7.95	166.78	10.31	4.04	0.69	158.05	4.35	14.44	161.82	4.98	11.47	0.69	166.05	-0.39	11.76	169.99	-0.74	8.04	0.99	90.32	91.38	-8.22	92.72	94.75	-6.45	0.89	85.39	46.49	-3.72	87.01	48.68
15554	0.75	0.77	141.73	92.05	0.11	145.91	95.02	-2.63	0.78	154.92	49.59	-0.53	158.09	52.1	-4.87	0.72	161.09	9.19	12.4	165.53	10.09	5.8	0.7	156.68	3.64	19.19	160.68	4.71	13.08	0.67	165.46	-0.42	17.37	168.99	-0.68	10	1	89.67	90.32	-9.72	92.07	93.8	-7.14	0.95	85.21	45.09	-4.48	86.63	47.93
15588	0.78	0.85	139.22	91.8	-0.05	144.44	94.34	-2.09	0.79	153.99	50.29	-0.59	157.19	51.73	-3.96	0.82	159.42	9.99	11.66	164.18	10.07	7.05	0.73	154.04	3.89	17.29	159.22	4.54	13.96	0.61	162.9	-0.45	16.08	167.66	-0.63	11.28	0.99	88.89	89.7	-11.97	91.4	92.93	-8.17	0.98	85.08	44.65	-6.1	86.31	47.25
15621	0.79	0.85	137.29	90.99	0.11	142.85	93.62	-1.63	0.8	152.41	50.72	0.05	156.15	51.52	-3.1	0.83	157.68	10.58	12.38	162.74	10.17	8.19	0.74	151.73	4.71	17.52	157.55	4.58	14.71	0.56	160.32	0.2	16.33	166.03	-0.46	12.36	0.95	87.95	89.1	-13.31	90.67	92.11	-9.27	0.95	84.69	45.31	-8.11	85.97	46.85
15654	0.8	0.91	136.6	90.16	2.03	141.46	92.88	-0.86	0.84	151.7	50.05	1.59	155.17	51.21	-2.09	0.84	157.04	9.83	14.01	161.48	10.1	9.45	0.74	150.98	4.14	18.85	156.09	4.49	15.59	0.59	159.32	-0.33	17.79	164.54	-0.44	13.53	0.95	87.26	88.21	-13.21	89.94	91.27	-10.12	0.92	83.78	44.93	-9.8	85.52	46.45
15688	0.79	0.92	135.15	90.39	2.36	140.05	92.35	-0.17	0.83	150.21	49.75	2.05	154.09	50.91	-1.2	0.85	155.99	10.26	13.99	160.26	10.13	10.43	0.73	149.08	4.83	18.7	154.51	4.56	16.25	0.65	157.72	0.38	17.77	163.01	-0.27	14.44	0.88	87.05	87.75	-14.88	89.33	90.51	-11.14	0.88	83.54	45.02	-12.41	85.1	46.15
15721	0.78	0.97	133.31	89.85	4.38	138.55	91.81	0.79	0.71	143.95	49.04	6.79	151.83	50.52	0.54	0.86	150.39	11.71	21.39	158.04	10.45	12.85	0.69	144.01	6.59	27.27	152.13	4.97	18.65	0.8	153.73	2.45	26.66	160.92	0.29	17.14	0.85	86.06	88.13	-15.79	88.63	90	-12.15	0.81	81.85	45.02	-17.46	84.42	45.92
15755	0.78	0.95	131.27	89.3	3.99	136.91	91.28	1.48	0.86	141.51	48.45	6.63	149.5	50.09	1.88	0.71	145.38	11.81	20.22	155.13	10.73	14.5	0.75	138.56	6.92	25.71	148.98	5.37	20.2	0.73	148.76	2.51	25.24	158.13	0.75	18.95	0.84	85.46	88.11	-15.72	87.96	89.6	-12.92	0.85	82.06	46.16	-19.56	83.93	45.97
15821	0.78	0.9	129.07	90.38	5.05	134.06	90.97	2.72	0.94	140.13	49.73	8.29	146.08	49.96	4.17	0.72	140.5	14.61	23.63	149.68	12.05	17.81	0.76	134.77	9.59	28.19	143.66	6.81	23.07	0.67	143.12	5.36	28.98	152.53	2.33	22.6	0.83	85.09	88.83	-15.74	86.96	89.33	-13.91	0.8	81.73	47.76	-22.19	83.17	46.57
15889	0.8	1	124.48	90.96	9.73	130.58	90.97	5.18	0.95	135.81	52.37	14.36	142.33	50.78	7.83	0.64	134.54	16.77	30.3	144.02	13.66	22.36	0.64	128.24	11.45	33.86	137.88	8.4	26.96	0.84	135.75	7.52	36.47	146.23	4.12	27.68	0.85	83.44	88.89	-17.24	85.73	89.18	-15.07	0.78	81.86	48.63	-24.92	82.72	47.27
15921	0.78	1	122.42	91.18	9.28	128.76	91.01	6.06	0.84	132.46	52.18	15.69	140.1	51.06	9.56	0.59	129.79	16.52	31.21	140.7	14.26	24.35	0.74	122.74	11.61	34.36	134.32	9.07	28.6	0.77	130.13	7.37	37.04	142.44	4.8	29.8	0.88	82.74	88.86	-18.88	85.1	89.11	-15.88	0.71	81.59	47.65	-26.64	82.49	47.34
15955	0.8	1	120.99	90.63	9.99	127.01	90.93	6.9	0.66	128.11	51.36	15.93	137.35	51.12	10.98	0.71	122.72	15.43	31.38	136.37	14.5	25.94	0.73	114.4	11.71	33.64	129.48	9.62	29.72	0.78	121.75	5.36	37.05	137.39	4.92	31.44	0.87	81.77	88.46	-19.63	84.4	88.98	-16.68	0.72	81.55	48.17	-26.57	82.29	47.51
16022	0.82	0.98	115.15	90.97	10.05	122.66	90.94	8	0.83	123.11	53.52	18.02	132.04	51.93	13.51	0.72	114.12	19.11	35.83	127.73	16.09	29.56	0.75	106.52	16.5	39.01	120.5	12.01	33.08	0.75	111.69	10.83	42.67	127.27	6.97	35.58	0.86	79.73	87.44	-19.81	82.77	88.46	-17.77	0.69	79.05	47.92	-26.79	81.18	47.65
16089	0.81	0.87	111.65	89.94	12.32	118.63	90.61	9.51	0.74	113.84	54.29	20.68	125.2	52.73	16.08	0.79	103.28	20.73	38	118.18	17.69	32.63	0.61	95.02	17.28	39.96	110.48	13.85	35.55	0.7	99.28	12.25	44.86	116.16	8.8	38.97	0.94	75.05	87.68	-19.72	80.07	88.19	-18.45	0.82	78.16	49.67	-26.33	80.15	48.33
16122	0.81	0.87	111.65	89.94	12.32	117.06	90.47	10.1	0.74	113.84	54.29	20.68	122.55	53.04	17.09	0.79	103.28	20.73	38	114.53	18.33	33.82	0.61	95.02	17.28	39.96	106.66	14.57	36.51	0.7	99.28	12.25	44.86	111.93	9.53	40.29	0.94	75.05	87.68	-19.72	78.99	88.09	-18.71	0.82	78.16	49.67	-26.33	79.74	48.6
16155	0.82	1	105.05	88.58	8.38	114.31	90.08	9.74	0.76	105.85	50.88	19.82	118.56	52.61	17.68	0.78	90.99	21.36	35.5	108.58	18.97	34.19	0.68	82.14	17.91	35.8	100.41	15.28	36.36	0.76	86.34	14.49	41.77	105.33	10.58	40.61	0.98	71.49	84.98	-21.82	77.37	87.45	-19.36	0.98	75.03	46.25	-25.86	78.75	48.13
16222	0.79	0.99	97.27	87.99	7.9	107.93	89.37	9.11	0.71	98.33	52.05	21.32	110.75	52.42	18.97	0.74	82.64	21.56	34.11	98.14	19.86	34.16	0.67	75.39	19.14	33.55	90.31	16.63	35.38	0.72	79.52	14.52	39.52	94.82	11.96	40.23	0.94	68.02	83.25	-23.59	74.02	86.01	-20.83	1	69.1	44.79	-25.36	75.37	47
16290	0.81	1	90.7	88.84	9.05	101.42	89.19	9.09	0.77	95	53.93	20.78	104.69	52.93	19.6	0.73	79.52	22.6	35.64	90.72	20.81	34.68	0.72	71.82	20.06	34.71	82.92	17.83	35.15	0.71	75.97	16.17	40.8	87.23	13.44	40.43	0.82	63.8	82.82	-24.39	70.33	84.91	-22.07	0.88	64.42	45.69	-27.17	71.46	46.56
16322	0.83	1	84.74	87.13	9.95	97.53	88.77	9.26	0.79	86.43	54.04	18.6	100.33	53.15	19.4	0.75	73	21.4	30.93	86.34	20.93	33.92	0.6	64.21	17.57	29.32	78.27	17.77	33.99	0.73	68.77	13.9	35.59	82.62	13.53	39.45	1	57.68	83.09	-23.9	67.54	84.54	-22.45	0.91	60.54	47.87	-24.63	69.09	46.82
16356	0.8	0.95	80.43	88.08	9.24	93.39	88.63	9.26	0.78	83.77	55.29	19.25	96.26	53.59	19.37	0.72	73.2	21.88	31.7	83.05	21.13	33.46	0.6	64.63	17.81	30.72	74.84	17.78	33.33	0.72	69.46	14.18	36.92	79.29	13.67	38.93	0.97	56.04	82.42	-24.8	64.92	84.1	-22.94	1	56.61	47.1	-24.73	66.28	46.87
16423	0.79	0.99	78.68	89.39	10.02	87.73	88.89	9.51	0.8	83.29	56.84	21.84	91.23	54.69	20.21	0.75	73.32	24.79	35.96	79.25	22.39	34.31	0.63	65.11	20.46	36.01	71.03	18.7	34.23	0.64	68.83	16.61	41.73	75.19	14.68	39.88	0.98	55.1	82.86	-24.92	61.31	83.67	-23.62	0.91	55.94	47.84	-27.9	62.49	47.2
16489	0.79	1	73.63	89.43	12.04	82.35	89.07	10.37	0.91	76.18	55.52	22.69	85.46	54.97	21.06	0.63	64.29	22.65	33.03	73.49	22.48	33.88	0.67	56.46	17.16	30.13	65.41	18.18	32.84	0.69	60.47	13.41	37.25	69.49	14.25	39	0.97	53.07	83.7	-24.35	58.3	83.68	-23.87	0.88	53.1	48.09	-26.54	59.07	47.5
16556	0.8	1	69.41	90.88	11.83	77.46	89.68	10.87	0.89	72.52	55.8	22.38	80.55	55.25	21.51	0.71	61.75	23.87	33.41	69.03	22.95	33.72	0.72	53.57	18.2	31.25	60.91	18.19	32.3	0.71	57.77	15.34	37.33	65.03	14.62	38.44	0.93	50.34	84.6	-24.62	55.41	83.99	-24.13	0.79	50.72	48.3	-26.35	56.04	47.77
16624	0.79	0.91	62.36	91.25	13.33	71.75	90.21	11.71	0.78	65.21	58.28	24.47	74.73	56.29	22.53	0.76	55.4	26.8	33.25	63.88	24.28	33.56	0.72	48.5	20.29	31.14	56.22	18.9	31.91	0.67	51.18	17.32	37.45	59.77	15.54	38.11	0.8	47.59	84.3	-25.01	52.58	84.1	-24.43	0.78	50.22	50.04	-27.21	53.94	48.54
16656	0.79	0.91	62.36	91.25	13.33	69.6	90.42	12.04	0.78	65.21	58.28	24.47	72.53	56.69	22.92	0.76	55.4	26.8	33.25	61.93	24.79	33.5	0.72	48.5	20.29	31.14	54.45	19.18	31.75	0.67	51.18	17.32	37.45	57.79	15.9	37.97	0.8	47.59	84.3	-25.01	51.5	84.14	-24.55	0.78	50.22	50.04	-27.21	53.14	48.84
16689	0.77	0.93	53.67	91.17	14.35	65.81	90.57	12.51	0.83	55.86	64.03	25.71	68.55	58.23	23.5	0.58	46.71	38.1	31.75	58.32	27.66	33.15	0.59	39.66	37.02	28.85	50.96	23.04	31.16	0.5	43.39	36.48	36.5	54.38	20.41	37.67	1	42.31	84.65	-24.54	49.45	84.24	-24.54	0.85	45.34	50.91	-24.76	51.42	49.26
16723	0.81	0.82	50.3	89.23	15.2	62.06	90.3	13.07	0.85	53.37	58.11	25.1	64.87	58.21	23.83	0.73	43.39	26.54	32.97	54.73	27.42	33.11	0.7	36.4	20.95	28.93	47.47	22.59	30.7	0.62	39.17	17.43	35.5	50.72	19.77	37.23	1	42.41	84.09	-24.18	47.88	84.21	-24.47	0.89	44.15	50.84	-25.9	49.81	49.59
16756	0.8	0.67	48.27	89.01	16.63	58.7	90.04	13.81	0.8	51.28	58.08	26.75	61.55	58.18	24.44	0.68	43.67	27.46	33.23	52.07	27.43	33.14	0.64	36.74	21.83	29.54	44.9	22.43	30.46	0.58	40.02	19.74	34.93	48.14	19.77	36.76	1	41.77	84.78	-24.37	46.51	84.33	-24.45	0.88	43.88	50.63	-26.82	48.49	49.8
16789	0.8	0.89	44.87	89.63	15.06	55.32	89.96	14.07	0.72	48.07	57.95	27.28	58.24	58.13	25.04	0.67	41.7	27.06	34.01	49.57	27.35	33.31	0.6	34.68	20.68	29.78	42.45	22.07	30.32	0.58	37.7	18.24	35.53	45.62	19.45	36.51	1	39.92	84.03	-24.55	45.03	84.27	-24.47	0.84	42.94	50.18	-28.16	47.26	49.88
16823	0.8	0.85	41.94	88.42	15.99	52.02	89.65	14.47	0.84	45.59	56.8	27.88	55.13	57.86	25.63	0.66	37.62	24.61	32.84	46.68	26.79	33.22	0.55	30.89	17.01	27.86	39.66	21.05	29.81	0.56	34.54	16.58	35.27	42.95	18.86	36.25	1	38.5	83.78	-23.69	43.56	84.17	-24.31	0.84	42.36	49.61	-27.1	46.17	49.82
16856	0.78	0.84	38.38	86.25	15.59	48.65	88.95	14.7	0.91	40.9	55.28	26.11	51.61	57.34	25.73	0.63	32.86	23.5	31.72	43.31	26.12	32.91	0.61	27.59	17.09	25.99	36.74	20.25	29.02	0.58	30.34	13.91	34.23	39.89	17.86	35.83	0.95	37.2	82.04	-23.97	42.13	83.74	-24.24	0.87	40.16	48.42	-25.66	44.83	49.54
16889	0.8	0.82	36.04	85.25	16.7	45.53	88.19	15.12	0.87	37.63	53.01	25.73	48.13	56.46	25.73	0.66	30.27	19.91	30.3	40.12	24.85	32.38	0.71	24.68	14.77	24.66	33.81	19.12	28.1	0.69	27.42	11.11	32.76	36.85	16.47	35.2	0.89	36.75	81.19	-23.86	40.92	83.22	-24.17	0.94	39.25	47.69	-25.57	43.59	49.17
16923	0.79	0.74	33.4	86.33	16.57	42.53	87.8	15.42	0.84	34.6	54.7	26.14	44.76	56.1	25.82	0.7	28.35	21.51	32.04	37.23	24.16	32.31	0.66	22.59	16.41	26.59	31.09	18.56	27.78	0.68	25.1	12.64	33.98	33.98	15.68	34.94	0.94	35.18	82.4	-23.11	39.64	83.05	-23.95	0.88	38.81	49.67	-26.28	42.53	49.27
16956	0.8	0.73	30.82	87.86	15.96	39.63	87.81	15.53	0.82	32.71	56.73	26.87	41.77	56.23	26.03	0.69	26.77	23.24	33.9	34.68	23.97	32.63	0.62	21.09	16.4	29.69	28.67	18.11	28.18	0.65	23.76	14.25	36.84	31.5	15.38	35.33	0.93	34.01	82.9	-23.87	38.37	83.02	-23.93	0.87	38.33	49.38	-26.5	41.6	49.29
16989	0.79	0.83	28.52	88.53	15.8	36.89	87.96	15.59	0.79	32.4	57.7	28	39.46	56.52	26.44	0.7	28.41	24.34	36.15	33.17	24.05	33.34	0.59	22.23	17.96	33.66	27.12	18.08	29.29	0.64	25.33	16.27	39.74	30.01	15.57	36.22	0.84	32.32	82.32	-24.77	37.02	82.88	-24.1	0.82	38.49	48.57	-27.1	40.92	49.15
17023	0.8	0.85	26.45	89.23	15.57	34.33	88.22	15.58	0.83	31.12	57.83	27.94	37.42	56.79	26.75	0.71	27.68	25.52	37.19	31.86	24.35	34.13	0.62	21.6	19.23	35.29	25.82	18.32	30.51	0.59	24.54	17.16	41.55	28.72	15.89	37.31	0.78	31.02	82.61	-24.93	35.67	82.82	-24.27	0.83	38.24	48.57	-27.2	40.33	49.03
17056	0.79	0.9	23.43	89.15	14.85	31.66	88.4	15.43	0.92	27.24	57.83	26.63	34.94	57	26.72	0.69	23.54	26.89	35.63	29.89	24.86	34.44	0.57	18.07	20.67	33.98	23.99	18.79	31.23	0.58	20.91	17.15	40.03	26.87	16.15	37.87	0.85	30.23	83.62	-24.71	34.45	82.98	-24.36	0.87	36.94	49.65	-25.89	39.59	49.16
17090	0.81	0.91	20.83	90.15	14.47	29.01	88.76	15.24	0.88	20.39	56.7	25.18	31.37	56.94	26.41	0.71	10.6	26.21	31.71	25.2	25.13	33.89	0.72	6.25	20.7	27.51	19.71	19.17	30.48	0.59	6.86	16.52	33.48	22.01	16.22	36.98	0.92	29.15	84.98	-24.39	33.27	83.38	-24.37	0.87	35.75	50.25	-24.84	38.76	49.38
17123	0.83	0.81	16.94	89.36	13.63	26.06	88.88	14.91	0.98	14.8	57.52	22.1	27.25	57.06	25.54	0.83	4.88	25.01	23.92	20.14	25.11	31.83	0.68	1.57	19.22	16.95	15.25	19.18	27.65	0.59	1.7	15	24.79	16.96	15.98	34.44	0.99	27.39	84.65	-23.4	31.95	83.64	-24.17	0.92	35.21	52.12	-21.93	37.99	49.93
17156	0.83	0.94	13.3	87.67	13.48	22.92	88.64	14.62	1	10.5	55.35	19.33	23.04	56.71	24.26	0.73	0.13	23.35	14.66	15.07	24.75	28.1	0.77	-1.65	19.66	7.34	11.04	19.28	23.16	0.7	-3.9	14.39	15.08	11.66	15.65	30.17	1	26.23	84.45	-22.11	30.68	83.8	-23.75	0.88	34.1	52.41	-19.61	37.14	50.44
17190	0.83	1	10.02	88.36	12.18	19.74	88.58	14.13	0.99	7.79	56.84	19.69	19.19	56.74	23.31	0.83	-2.97	25.43	18.29	10.45	24.89	25.93	0.83	-4.21	20.32	10.98	7.22	19.49	20.41	0.67	-6.19	15.08	18.77	7.09	15.54	27.61	1	24.72	84.28	-22.64	29.34	83.9	-23.53	0.79	32.59	52.73	-19.36	36.16	50.91
17223	0.82	0.98	5.43	88.27	11.95	16.2	88.52	13.68	0.87	2.82	57.32	20.81	15.03	56.86	22.79	0.88	-6.85	25.34	20.03	6	24.98	24.62	0.83	-7.39	20.32	13.43	3.55	19.66	18.83	0.68	-9.61	15.15	20.31	2.8	15.46	25.96	1	24.1	84.54	-21.47	28.17	84.03	-23.11	0.79	32.77	52.25	-20.26	35.42	51.19
17256	0.83	0.95	3	89.13	11.14	12.92	88.64	13.16	0.93	-2.36	58.79	21.74	10.58	57.25	22.57	0.81	-9.02	27.13	18.86	2.13	25.42	23.34	0.85	-8.23	22.21	11.62	0.6	20.18	17.2	0.69	-10.96	17.83	18.55	-0.73	15.93	24.29	0.99	23.4	85.28	-20.49	27.11	84.28	-22.57	0.76	32.55	52.35	-20.01	34.8	51.43
17290	0.82	0.9	1.31	89.45	10.59	10.05	88.8	12.63	0.93	-4.49	57.59	20.16	6.72	57.32	22.07	0.83	-11.35	25.46	14.86	-1.33	25.43	21.44	0.87	-9.42	20.86	9.04	-1.89	20.32	15.34	0.59	-12.59	16.05	16.36	-3.75	15.96	22.49	0.98	23.2	84.83	-20.62	26.24	84.39	-22.17	0.75	32.02	52.04	-18.92	34.2	51.55
17323	0.82	0.97	-2.24	88.6	9.86	7	88.76	12.06	0.88	-8.29	56.33	17.95	2.88	57.12	21.2	0.89	-13.63	25.04	11.17	-4.46	25.35	19.11	0.86	-10.71	20.53	4.32	-4.06	20.36	12.8	0.59	-16.22	15.27	9.96	-6.91	15.82	19.6	0.93	22.14	85.44	-18.51	25.34	84.61	-21.41	0.72	31.47	52.15	-16.48	33.62	51.68
17357	0.83	1	-5.14	88.53	8.81	4	88.72	11.38	0.84	-10	56.58	16.66	-0.41	57.01	20.24	0.8	-15.3	25.42	11.4	-7.2	25.36	17.36	0.72	-16.01	20.59	4.45	-7	20.41	10.87	0.76	-19.64	15.66	10.5	-10.13	15.79	17.49	0.93	21.08	85.51	-18.7	24.4	84.79	-20.84	0.78	30.03	52.82	-16.05	32.85	51.91
17390	0.81	1	-7	88.28	8.42	1.28	88.63	10.76	0.86	-13.12	56.54	14.43	-3.64	56.91	19	0.94	-18.96	25.55	8.35	-10.16	25.4	15.29	0.82	-18.04	21.07	1.66	-9.72	20.54	8.73	0.82	-22.61	16.27	6.7	-13.27	15.88	14.97	0.83	20.35	86.38	-16.03	23.51	85.12	-19.83	0.87	29.04	52.8	-12.71	32.03	52.09
17423	0.82	0.99	-8.14	87.46	7.85	-1.03	88.39	10.15	0.81	-15.02	56.56	13.77	-6.51	56.84	17.88	0.95	-20.43	24.85	8.65	-12.72	25.29	13.78	0.85	-19.68	20	2.14	-12.15	20.43	7.21	0.77	-23.96	15.15	7.33	-15.95	15.73	13.19	0.85	20.11	85.7	-16.45	22.77	85.23	-19.12	0.86	28.79	52.65	-12.88	31.33	52.21
17457	0.84	0.97	-10.01	87.27	4.01	-3.22	88.17	8.85	0.83	-15.92	58.03	12.36	-8.86	57.08	16.68	0.95	-21.57	25.33	9.1	-14.91	25.3	12.71	0.85	-20.46	19.95	2.68	-14.17	20.34	6.17	0.74	-24.67	15.15	8.17	-18.11	15.62	12.03	0.92	19.91	84.22	-19.84	22.14	85.03	-19.27	0.87	27.66	52.46	-12.55	30.54	52.26
17490	0.84	0.94	-12.46	86.71	3.55	-5.46	87.87	7.71	0.98	-19.25	56.68	11.06	-11.44	57	15.46	0.93	-24.13	24.84	7.16	-17.17	25.21	11.46	0.79	-22.31	19.59	0.95	-16.13	20.18	4.99	0.7	-25.84	15.48	6.24	-20	15.59	10.7	0.9	19.62	84.54	-18.68	21.6	84.93	-19.15	0.92	27.05	52.16	-9.94	29.79	52.24
17524	0.84	0.89	-14.02	87.17	1.83	-7.52	87.73	6.44	0.99	-21.16	56.83	10.27	-13.84	56.97	14.33	0.93	-25.41	25.27	6.93	-19.18	25.22	10.44	0.81	-23.23	19.73	0.7	-17.82	20.09	4.02	0.69	-28.23	15.37	5.18	-22	15.54	9.44	0.89	19.57	84.68	-18.67	21.16	84.88	-19.05	0.92	26.91	51.94	-9.33	29.17	52.18
17557	0.82	0.85	-14.87	86.99	1.49	-9.28	87.58	5.37	0.98	-21.55	56.1	9.97	-15.72	56.79	13.38	0.92	-25.6	25.16	6.2	-20.72	25.21	9.49	0.81	-23.82	19.71	0.56	-19.24	20.02	3.24	0.68	-28.39	15.23	4.31	-23.53	15.48	8.27	0.85	19.68	84.9	-17.3	20.84	84.88	-18.68	0.91	27.14	51.68	-7.7	28.74	52.08
17590	0.8	0.79	-15.55	86.78	1.95	-10.76	87.42	4.63	0.98	-22.63	56.18	10.36	-17.39	56.67	12.72	0.93	-26.16	25.09	6.87	-22.01	25.18	8.91	0.82	-23.69	19.7	1.09	-20.28	19.95	2.77	0.69	-27.59	15.35	6.11	-24.49	15.45	7.79	0.81	19.68	85.18	-15.68	20.6	84.94	-18.06	0.92	26.43	51.84	-6.9	28.25	52.03
17624	0.81	0.87	-17.22	87.15	1.61	-12.28	87.36	3.98	0.96	-23.69	56.41	11.06	-18.89	56.62	12.36	0.91	-27.29	25.83	8.6	-23.25	25.31	8.84	0.84	-24.55	20.54	2.57	-21.26	20.07	2.72	0.63	-30.21	15.67	7.14	-25.83	15.5	7.64	0.84	19.01	85.84	-14.7	20.26	85.13	-17.35	0.95	25.52	52.71	-5.95	27.67	52.17
17657	0.79	0.84	-18.62	88.18	0.4	-13.76	87.53	3.21	0.93	-24.47	57.33	12.2	-20.21	56.76	12.33	0.88	-28.37	26.1	11.16	-24.44	25.47	9.34	0.85	-25.52	20.77	4.92	-22.24	20.21	3.19	0.58	-31.59	15.95	10.44	-27.17	15.59	8.25	0.8	18.2	86.2	-16.11	19.83	85.34	-17.1	0.95	25.17	53.06	-6.4	27.14	52.35
17690	0.78	0.85	-19.11	88.89	0.82	-15	87.8	2.69	0.9	-25.03	57.38	13.37	-21.33	56.88	12.55	0.85	-29.2	26.48	10.81	-25.53	25.68	9.65	0.84	-26.78	21.41	4.63	-23.27	20.45	3.49	0.64	-33.48	16.98	10.04	-28.62	15.87	8.63	0.82	18.04	87.12	-14.78	19.45	85.71	-16.61	0.94	24.57	53.1	-6.08	26.59	52.5
17724	0.77	0.87	-19.27	88.75	1.29	-15.97	87.99	2.39	0.89	-25.45	56.98	13.27	-22.28	56.9	12.7	0.84	-30.16	26.14	9.22	-26.59	25.77	9.56	0.79	-28.23	21.36	3.02	-24.39	20.64	3.4	0.68	-34.63	16.09	8.35	-30	15.91	8.57	0.88	17.88	87.37	-12.73	19.12	86.05	-15.79	0.91	24.32	53.06	-4.02	26.11	52.62
17757	0.78	0.86	-19.48	88.85	1.11	-16.77	88.17	2.12	0.91	-25.75	56.93	12.23	-23.07	56.91	12.6	0.84	-30.6	26.35	6.98	-27.5	25.89	9.02	0.77	-28.25	21.89	0.95	-25.25	20.89	2.88	0.72	-35.05	16.38	5.75	-31.15	16.01	7.97	0.91	18.14	87.78	-10.85	18.91	86.4	-14.75	0.88	24.43	53.03	-2.33	25.76	52.7
17791	0.77	0.85	-20.37	89.18	0.55	-17.58	88.37	1.79	0.87	-26.9	57.7	13.95	-23.94	57.07	12.88	0.79	-31.45	26.3	11.15	-28.38	25.97	9.46	0.71	-31.17	20.97	5.18	-26.58	20.91	3.36	0.74	-36.94	16.49	10.85	-32.47	16.1	8.57	0.9	18.18	87.86	-11.64	18.76	86.7	-14.09	0.88	24.7	53.02	-2.68	25.53	52.76
17824	0.77	0.86	-20.95	89.51	0.86	-18.33	88.6	1.59	0.86	-27.99	57.86	13.55	-24.84	57.23	13.02	0.86	-34.03	26.41	12.16	-29.65	26.06	10.01	0.78	-33.93	20.94	6.51	-28.23	20.92	4	0.73	-39.1	16.54	11.96	-33.98	16.19	9.26	0.92	18.26	88.76	-9.86	18.66	87.13	-13.19	0.83	24.98	53.96	-0.21	25.42	53.01
17857	0.8	0.84	-21.41	89.92	0.5	-19.01	88.87	1.36	0.84	-29.22	58.57	11.86	-25.82	57.5	12.78	0.9	-35.03	27.05	8.29	-30.86	26.26	9.66	0.78	-33.93	21.77	2.38	-29.52	21.09	3.67	0.79	-39.85	17.46	6.99	-35.31	16.45	8.79	0.91	17.96	89.22	-9.32	18.51	87.56	-12.36	0.83	24.39	54.6	-0.2	25.2	53.33
17891	0.79	0.86	-22.5	88.88	-2.05	-19.78	88.87	0.65	0.83	-29.95	57.95	10.47	-26.74	57.59	12.31	0.92	-36.17	26.19	8.67	-32.04	26.25	9.46	0.81	-35.55	20.7	2.95	-30.87	21.01	3.52	0.75	-41.07	16.38	7.49	-36.61	16.43	8.53	0.9	17.61	88.48	-10.38	18.32	87.75	-11.94	0.88	24.17	54.72	1.95	24.99	53.62
17924	0.77	0.92	-23.79	88.12	-5.45	-20.66	88.72	-0.65	0.79	-31.07	59.35	11.23	-27.7	57.95	12.09	0.89	-37.15	26.14	12.69	-33.18	26.23	10.11	0.82	-36.5	20.05	7.67	-32.14	20.82	4.36	0.69	-41.75	15.79	12.66	-37.77	16.3	9.36	0.87	17.07	87.79	-12.21	18.07	87.76	-11.99	0.9	23.71	55.18	2.95	24.72	53.94
17957	0.8	0.96	-24.65	88.3	-7.72	-21.53	88.63	-2.18	0.93	-32.83	59.9	10.27	-28.83	58.35	11.71	0.88	-38.67	26.73	13.24	-34.4	26.33	10.74	0.84	-37.66	20.9	8.53	-33.37	20.83	5.21	0.69	-42.87	16.71	13.2	-38.91	16.39	10.14	0.86	16.93	88.16	-11.93	17.83	87.84	-11.98	0.96	23.26	56.13	5.62	24.42	54.39
17991	0.79	0.96	-25.64	88.59	-9.18	-22.43	88.63	-3.7	0.96	-34.4	60.38	10.06	-30.07	58.77	11.37	0.82	-40.4	27.45	16.93	-35.74	26.56	12.02	0.81	-39.02	21.75	13.41	-34.64	21.02	6.93	0.72	-44.2	18.79	18.04	-40.1	16.87	11.79	0.86	16.45	88.08	-11.58	17.55	87.89	-11.9	0.96	22.62	56.08	6.78	24.05	54.74
18024	0.78	0.96	-26.7	88.47	-9.52	-23.36	88.6	-4.97	0.96	-36.36	59.69	8.9	-31.47	58.96	10.86	0.86	-41.37	26.71	15.1	-37	26.59	12.66	0.81	-39.62	20.9	11.51	-35.75	21	7.89	0.65	-44.98	17.8	16.14	-41.19	17.06	12.7	0.83	15.49	88.17	-10.84	17.12	87.95	-11.68	0.97	21.67	56.49	7.85	23.55	55.1
18058	0.76	0.96	-27.52	88.13	-8.24	-24.27	88.5	-5.69	0.96	-37.43	59.52	9.47	-32.8	59.07	10.57	0.85	-41.63	25.97	15.48	-38.03	26.46	13.25	0.78	-39.55	19.82	11.94	-36.6	20.76	8.75	0.62	-44.83	16.61	16.58	-42	16.97	13.52	0.78	15.46	87.66	-9.59	16.78	87.89	-11.24	0.97	21.28	56.2	7.89	23.08	55.33
18091	0.77	0.97	-28.08	87.83	-9.22	-25.1	88.37	-6.46	0.96	-38.21	60.5	8.5	-34	59.36	10.14	0.85	-42.56	26.81	15.59	-39.04	26.53	13.74	0.81	-40.45	20.84	12.25	-37.45	20.77	9.5	0.64	-45.88	17.66	17	-42.86	17.11	14.26	0.83	14.84	86.83	-10.04	16.38	87.67	-10.99	0.98	20.3	57.28	9.35	22.5	55.73
18124	0.78	0.96	-29.26	87.78	-10.74	-26.01	88.25	-7.39	0.92	-39.64	61.04	6.9	-35.26	59.71	9.47	0.87	-42.89	27.09	13.63	-39.89	26.64	13.72	0.83	-40.4	21.45	9.96	-38.1	20.91	9.59	0.62	-46.33	17.24	13.97	-43.62	17.14	14.2	0.92	12.68	86.58	-9.86	15.61	87.45	-10.76	0.94	17.18	57.94	10.66	21.38	56.19
18158	0.77	0.89	-31.38	87.53	-10.31	-27.18	88.1	-8.02	0.88	-40.83	59.84	4.06	-36.5	59.74	8.33	0.91	-43.26	25.64	8.52	-40.63	26.44	12.66	0.78	-40.44	19.84	4.37	-38.61	20.69	8.52	0.63	-45.5	15.06	8.75	-44.03	16.72	13.08	0.95	11.05	86.52	-6.09	14.65	87.26	-9.78	0.85	14.86	57.23	11.23	19.98	56.4
18191	0.77	0.83	-32.2	88.2	-9.64	-28.28	88.12	-8.37	0.89	-41.56	59.18	4.09	-37.62	59.62	7.43	0.91	-43.8	25.67	7.36	-41.32	26.29	11.58	0.8	-41.04	19.84	3.18	-39.14	20.52	7.45	0.65	-46.16	14.88	7.69	-44.49	16.35	12	0.96	9.77	86.98	-5.76	13.61	87.21	-8.94	0.91	14.99	55.57	9.65	18.91	56.23
18225	0.77	0.91	-33.17	88.3	-9.8	-29.35	88.16	-8.67	0.86	-41.86	59.03	3.41	-38.56	59.5	6.57	0.87	-44.69	25.31	7.06	-42.06	26.09	10.65	0.76	-42.03	19.69	2.94	-39.76	20.35	6.53	0.6	-47.37	14.62	7.57	-45.11	16	11.09	0.96	8.89	87.02	-4.79	12.6	87.17	-8.06	0.97	12.53	55.23	9.84	17.52	56.03
18258	0.77	0.96	-34.64	88.3	-11.09	-30.51	88.19	-9.19	0.85	-42.13	59.41	3.03	-39.35	59.48	5.82	0.85	-45.13	25.36	8.49	-42.72	25.94	10.2	0.76	-42.27	19.96	4.92	-40.3	20.27	6.2	0.55	-49.18	16.3	8.36	-45.99	16.06	10.53	0.95	7.82	87.09	-4.29	11.58	87.15	-7.26	0.98	10.36	55.06	10	15.95	55.83
18291	0.78	0.96	-35.95	88.17	-11.47	-31.71	88.18	-9.67	0.82	-43.33	59.12	1.61	-40.22	59.41	4.92	0.83	-46.48	25.07	6.69	-43.54	25.77	9.47	0.74	-43.17	19.48	3.29	-40.92	20.11	5.6	0.61	-49.89	15.5	7.32	-46.83	15.95	9.86	0.96	6.99	86.93	-4.21	10.59	87.11	-6.61	1	8.7	54.88	10.46	14.35	55.64
18325	0.79	0.93	-36.15	87.55	-13.07	-32.69	88.06	-10.4	0.78	-44.71	57.97	0.67	-41.21	59.12	4	0.79	-48.13	24.39	6.11	-44.54	25.49	8.77	0.71	-44.38	18.71	3.26	-41.66	19.83	5.11	0.67	-50.84	14.73	7.32	-47.7	15.7	9.33	0.96	6.2	86.69	-4.23	9.64	87.02	-6.1	0.98	8.26	54.76	11.65	13	55.46
18358	0.78	0.93	-36.41	88.48	-13.3	-33.5	88.14	-11.01	0.78	-44.95	58.28	-0.25	-42.03	58.95	3.09	0.78	-47.7	25	5.5	-45.22	25.39	8.08	0.72	-44.2	19.54	2.75	-42.2	19.77	4.62	0.65	-51.3	15.4	6	-48.48	15.64	8.64	0.88	5.55	87.27	-1.48	8.76	87.07	-5.12	0.95	7.46	55.35	13.13	11.77	55.44
18391	0.77	0.85	-36.52	89.08	-15.72	-34.16	88.33	-12.02	0.78	-47.43	57.66	-3.47	-43.21	58.69	1.67	0.79	-49.53	24.61	0.74	-46.15	25.23	6.52	0.68	-45.32	18.82	-0.83	-42.87	19.57	3.48	0.67	-52.59	15.2	1.08	-49.37	15.55	7.03	0.84	4.55	87.79	-0.94	7.85	87.22	-4.22	0.94	6.57	55.67	13.8	10.62	55.48
18425	0.78	0.83	-36.68	89.66	-16.09	-34.71	88.6	-12.89	0.77	-48.55	56.91	-5.59	-44.39	58.33	0.08	0.8	-50.4	23.31	-2.37	-47.08	24.84	4.59	0.71	-45.45	18.36	-4.58	-43.42	19.33	1.76	0.68	-51.88	15.25	-2.16	-49.91	15.49	5.04	0.81	3.09	88.7	1.86	6.82	87.52	-2.91	0.87	3.16	56.47	16.43	8.96	55.68
18458	0.79	0.82	-36.41	88.58	-16.23	-35.07	88.6	-13.61	0.8	-47.95	56.22	-7	-45.17	57.9	-1.49	0.81	-49.43	22.62	-4.33	-47.58	24.38	2.62	0.75	-44.05	18.26	-6.61	-43.55	19.11	-0.06	0.68	-51.09	15.2	-4.87	-50.16	15.43	2.85	0.82	1.84	88.68	3.6	5.73	87.75	-1.49	0.82	0.7	56.57	16.36	7.1	55.86
18492	0.8	0.81	-35.87	88.45	-15.86	-35.24	88.57	-14.09	0.89	-46.11	55.64	-7.31	-45.37	57.43	-2.78	0.82	-47.31	22.46	-6.39	-47.53	23.99	0.61	0.79	-41.23	18.5	-7.59	-43.07	18.98	-1.72	0.62	-47.01	14.56	-7.57	-49.5	15.25	0.51	0.82	0.5	88.5	4.88	4.59	87.91	-0.09	0.78	-0.53	56.4	16.18	5.38	55.97
18525	0.81	0.84	-35.65	88.42	-16.47	-35.33	88.54	-14.6	0.93	-44.91	56.02	-9.13	-45.27	57.14	-4.19	0.91	-45.44	22.79	-10.78	-47.09	23.74	-1.97	0.83	-39.87	19.09	-11.95	-42.41	19.01	-4	0.66	-45.03	15.28	-12.43	-48.58	15.26	-2.45	0.8	-0.3	89.12	6.74	3.52	88.15	1.41	0.76	-1.25	58.09	15.97	3.88	56.4
18558	0.82	0.89	-34.59	88.31	-18.9	-35.17	88.49	-15.52	0.96	-43.6	56.31	-10.88	-44.92	56.97	-5.68	0.92	-44.07	22.77	-12.56	-46.47	23.54	-4.4	0.81	-38.71	19.02	-12.91	-41.67	19.01	-6.01	0.69	-43.48	15.32	-13.81	-47.56	15.27	-5.08	0.81	-0.44	89.25	7.28	2.66	88.38	2.71	0.84	-2.92	59.36	17.45	2.34	57.01
18592	0.81	0.85	-32.27	88.45	-20.39	-34.58	88.48	-16.57	0.92	-42.54	56.79	-13.16	-44.43	56.94	-7.36	0.88	-42.85	22.93	-16	-45.73	23.42	-7.1	0.73	-37.26	18.66	-16	-40.77	18.94	-8.28	0.73	-41.67	14.4	-16.73	-46.35	15.09	-7.81	0.84	-0.94	89.66	8.84	1.87	88.64	4.07	0.92	-4.38	59.93	19.09	0.82	57.61
18625	0.8	0.84	-32.07	88.72	-21.48	-34.07	88.53	-17.63	0.84	-42.1	55.98	-16.02	-43.95	56.74	-9.31	0.9	-40.96	22.01	-18.78	-44.77	23.13	-9.84	0.72	-34.68	17.93	-20.02	-39.51	18.73	-10.99	0.82	-39.82	13.04	-19.91	-44.98	14.68	-10.67	0.9	-2.09	89.74	9.54	1.01	88.86	5.29	0.93	-6.41	59.47	20.77	-0.82	58
18658	0.81	0.91	-30.6	89.82	-22.19	-33.37	88.79	-18.62	0.89	-41.13	55.63	-17.39	-43.38	56.51	-11.15	0.93	-40.13	22.07	-21.2	-43.81	22.91	-12.52	0.71	-33.53	18.42	-21.75	-38.25	18.67	-13.5	0.83	-38.58	12.84	-22.22	-43.62	14.3	-13.41	0.96	-4.07	90.9	9.92	-0.1	89.28	6.32	0.93	-7.95	60.15	23.92	-2.44	58.44
18692	0.82	0.97	-29.61	89.12	-23.55	-32.6	88.86	-19.69	0.96	-39.59	54.88	-19.38	-42.61	56.18	-13.03	0.95	-37.8	20.9	-21.85	-42.55	22.5	-14.72	0.66	-29.1	16.8	-22.06	-36.28	18.29	-15.5	0.88	-36.41	10.77	-22.45	-42.07	13.57	-15.56	0.97	-4.36	91.05	9.91	-1.03	89.65	7.11	0.91	-8.98	60.03	22.92	-3.92	58.77
18725	0.83	1	-27.45	89.37	-23.64	-31.53	88.96	-20.55	1	-37.86	55.36	-20.72	-41.63	56.01	-14.79	0.91	-34.09	21.34	-24.34	-40.75	22.26	-17	0.82	-25.85	17.08	-23.69	-33.99	18.04	-17.4	0.8	-33.24	10.89	-25.29	-40.14	13.01	-17.87	0.98	-4.89	91.46	10.67	-1.87	90.02	7.89	0.89	-10.13	60.32	22.85	-5.33	59.09
18759	0.81	1	-25.49	88.83	-24.1	-30.26	88.93	-21.32	0.98	-34.2	56.05	-22.05	-40.07	56.02	-16.45	0.78	-31.96	21.9	-24.78	-38.84	22.19	-18.83	0.89	-23.62	17.62	-23.11	-31.68	17.95	-18.73	0.76	-29.71	12.43	-25.46	-37.82	12.89	-19.66	0.93	-3.57	92.39	11.09	-2.24	90.51	8.59	0.83	-10.47	64.02	24.11	-6.49	60.13
18792	0.81	1	-23.82	87.7	-23.46	-28.89	88.69	-21.78	0.94	-30.94	55.49	-21.76	-38.11	55.91	-17.66	0.95	-28.13	21.59	-24.56	-36.47	22.06	-20.17	0.9	-20.77	17.55	-22.85	-29.21	17.87	-19.67	0.85	-25.77	12.36	-25.41	-35.09	12.78	-21.01	0.91	-2.34	91.25	11.25	-2.26	90.66	9.17	0.88	-9.05	63	23.61	-7.06	60.73
18825	0.81	1	-22.3	86.82	-22.96	-27.47	88.31	-22.03	0.96	-28.1	53.75	-21.41	-35.92	55.47	-18.5	0.99	-25.88	20.58	-23.07	-34.08	21.76	-20.84	0.81	-18.07	16.68	-21.77	-26.65	17.63	-20.14	0.92	-23.14	10.36	-23.06	-32.34	12.28	-21.48	0.91	-2.27	90.96	10.54	-2.26	90.72	9.46	0.83	-7.47	64.26	23.89	-7.15	61.47
18859	0.82	0.99	-20.41	86.23	-23.05	-25.93	87.88	-22.25	0.98	-25.84	53.69	-21.07	-33.67	55.1	-19.08	1	-23.2	20.24	-22.71	-31.6	21.45	-21.26	0.71	-15.42	16.87	-21.26	-24.04	17.47	-20.39	0.92	-20.71	10.18	-23.03	-29.63	11.85	-21.83	0.85	-1.53	89.96	11.77	-2.11	90.57	9.96	0.87	-6.26	60.36	22.74	-6.96	61.24
18892	0.82	0.93	-17.26	85.37	-23.23	-24.02	87.37	-22.45	1	-23.69	53.85	-21.13	-31.42	54.84	-19.53	0.93	-19.71	20.22	-22.24	-28.85	21.19	-21.48	0.82	-11.96	17.3	-19.92	-21.21	17.44	-20.29	0.82	-17.64	9.77	-22.95	-26.81	11.42	-22.08	0.8	-0.47	88.94	11.4	-1.77	90.24	10.26	0.89	-5.4	58.36	21.48	-6.63	60.65
18925	0.8	0.88	-15.59	86.46	-24.08	-22.14	87.18	-22.8	1	-20.9	53.37	-22.93	-29.02	54.54	-20.28	0.78	-15.74	20.19	-24.16	-25.77	20.99	-22.07	0.85	-8.56	17.35	-21.32	-18.2	17.42	-20.51	0.76	-13.69	10.88	-24.63	-23.69	11.3	-22.64	0.82	0.42	90.36	11.77	-1.32	90.26	10.58	0.9	-5.18	59.62	22.66	-6.32	60.44
18959	0.82	0.98	-13.12	86.2	-22.86	-20.11	86.98	-22.81	0.95	-17.88	53.79	-20.4	-26.44	54.39	-20.3	0.92	-13.16	20.24	-21.77	-22.78	20.83	-22	0.82	-4.97	17.23	-18.14	-15.03	17.38	-20.01	0.86	-11.01	10.23	-22.39	-20.65	11.08	-22.59	0.91	2.4	88.87	12.36	-0.57	89.98	10.96	0.89	-2.69	57.43	19.38	-5.58	59.83
18992	0.83	0.98	-10.68	84.8	-22.33	-17.96	86.53	-22.71	0.84	-16.4	54.03	-20.89	-24.11	54.31	-20.43	0.99	-11.36	20.23	-23.33	-20.06	20.71	-22.29	0.78	-3.34	16.34	-20.37	-12.22	17.17	-20.09	0.94	-8.51	10.11	-24.51	-17.72	10.88	-23	0.97	5.84	88.39	12.5	0.74	89.66	11.28	0.82	0.54	58.45	20.6	-4.34	59.56
19026	0.82	0.98	-8.58	84.11	-23.33	-15.82	86.03	-22.84	0.9	-15.1	53.4	-22.14	-22.01	54.13	-20.79	0.97	-10.5	19.91	-23.4	-17.78	20.55	-22.53	0.71	-2.7	16.28	-20.53	-9.94	16.99	-20.18	0.93	-7.41	9.84	-23.83	-15.24	10.67	-23.18	0.99	8.07	88.02	11.81	2.28	89.33	11.39	0.84	1.25	58.41	21.44	-3.2	59.32
19059	0.82	0.98	-6	86.05	-23.22	-13.55	86.04	-22.92	0.99	-12.92	54.29	-23.76	-19.89	54.16	-21.42	0.98	-9.66	21.52	-25.51	-15.85	20.74	-23.16	0.75	-2.22	17.67	-21.82	-8.1	17.13	-20.52	0.86	-6.46	11.59	-26.03	-13.13	10.86	-23.79	0.91	9.22	90.29	13.84	3.76	89.52	11.91	0.8	1.59	61.21	25.41	-2.2	59.7
19092	0.81	0.95	-3.17	86.8	-24.79	-11.14	86.19	-23.3	1	-11.42	54.08	-24.89	-17.91	54.14	-22.16	0.94	-8.21	21.18	-27.25	-14.05	20.83	-24.04	0.68	-0.65	16.99	-24.5	-6.33	17.1	-21.36	0.82	-5.44	11.27	-28.42	-11.3	10.94	-24.78	0.91	12.03	92.09	11	5.55	90.04	11.72	0.76	3.94	64.61	27.56	-0.9	60.71
19126	0.83	0.89	-0.54	86.3	-23.9	-8.66	86.21	-23.43	1	-9.68	54.88	-23.21	-15.99	54.29	-22.38	0.98	-6.68	21.66	-26.3	-12.32	21	-24.52	0.7	1.21	17.19	-24.1	-4.55	17.12	-21.93	0.81	-3.51	11.73	-27.68	-9.45	11.1	-25.4	0.8	14.97	90.27	11.06	7.62	90.09	11.58	0.91	8.4	61.98	25.05	1.1	60.97
19159	0.83	0.93	1.66	86.73	-24.63	-6.23	86.32	-23.68	1	-8.84	54.71	-23.4	-14.32	54.38	-22.6	0.98	-6.88	21.73	-26.85	-11.05	21.15	-25.02	0.69	0.73	17	-24.96	-3.32	17.09	-22.57	0.81	-3.5	11.86	-28.1	-8.05	11.25	-25.98	0.84	16.68	91.51	10.57	9.64	90.38	11.38	0.85	10.62	63.19	25.39	3.19	61.42
19193	0.8	0.98	3.59	86.79	-25.29	-3.92	86.41	-24.01	1	-7.55	54.5	-24.04	-12.76	54.4	-22.9	0.95	-6.69	22.11	-27.11	-10.05	21.34	-25.46	0.65	0.53	17.3	-25.58	-2.43	17.14	-23.21	0.78	-4.38	11.73	-28.7	-7.2	11.35	-26.56	0.88	18.31	92.4	10.28	11.59	90.79	11.15	0.73	12.8	64.55	26.27	5.33	62.07
19226	0.83	0.99	4.57	86.18	-24.09	-1.92	86.37	-24.03	1	-6.01	55.9	-22.24	-11.2	54.7	-22.76	0.97	-5.49	22.6	-26	-9.01	21.6	-25.57	0.75	2.56	17.36	-24.61	-1.29	17.18	-23.5	0.81	-3.95	12.12	-27.43	-6.46	11.51	-26.74	0.95	21.31	90.86	11.6	13.8	90.8	11.24	0.74	16.11	62.91	24.02	7.77	62.24
19259	0.83	1	6.21	85.04	-24.01	-0.01	86.1	-24.02	0.99	-4.49	55.56	-21.33	-9.65	54.88	-22.47	0.95	-4.43	21.45	-24.62	-7.97	21.57	-25.38	0.72	3.89	16.95	-23.27	-0.11	17.13	-23.45	0.84	-3.93	10.83	-25.9	-5.89	11.37	-26.57	1	24.75	90.19	9.8	16.32	90.68	10.95	0.85	21.05	61.71	22.07	10.83	62.13
19293	0.83	1	7.28	85.6	-22.76	1.69	86	-23.77	0.95	-3.33	56.58	-19.43	-8.2	55.22	-21.85	0.91	-2.91	21.94	-22.41	-6.83	21.64	-24.77	0.75	5.44	16.79	-20.45	1.15	17.06	-22.84	0.82	-2.73	11.1	-22.98	-5.18	11.32	-25.83	0.97	26.8	89.16	11.15	18.75	90.37	10.99	0.91	25.16	59.52	20	14.19	61.6
19326	0.84	0.99	8.7	86.71	-22.54	3.32	86.14	-23.52	0.94	-2.5	56.15	-19.64	-6.9	55.41	-21.41	0.93	-3.11	21.85	-23.07	-6	21.68	-24.42	0.74	4.91	16.71	-21.68	1.99	16.99	-22.6	0.83	-2.71	11.51	-23.72	-4.64	11.36	-25.4	0.87	30.68	89.77	10.58	21.54	90.25	10.91	0.87	27.33	59.46	21.59	17.31	61.17
19359	0.82	1	10.28	85.38	-22.14	4.94	85.99	-23.24	0.71	0.01	56.46	-16.13	-5.32	55.62	-20.33	0.78	-1.51	21	-15.41	-4.99	21.55	-22.57	0.69	6.7	16.12	-13.58	3.05	16.82	-20.75	0.78	-2.01	10.16	-16.67	-4.06	11.12	-23.61	0.9	32.84	87.68	10.41	24.21	89.73	10.81	0.73	31.84	58.63	18.7	20.81	60.66
19393	0.84	0.96	12.56	84.34	-21.42	6.7	85.65	-22.87	0.81	1.95	55.87	-13.85	-3.66	55.67	-18.98	0.81	-0.64	20.79	-12.32	-4.03	21.39	-20.4	0.78	7.05	15.84	-11.4	3.94	16.62	-18.78	0.8	-1.04	10.25	-15.06	-3.4	10.94	-21.81	0.97	35.67	86.91	9.4	26.93	89.15	10.52	0.84	35.61	55.4	15.61	24.41	59.57
19426	0.82	0.86	15.58	84.31	-19.98	8.77	85.38	-22.28	0.87	4.91	55.67	-12.95	-1.7	55.67	-17.7	0.84	0.24	21.66	-12.8	-3.08	21.45	-18.76	0.82	8.22	15.04	-11.36	4.89	16.3	-17.19	0.76	0.12	9.9	-15.39	-2.63	10.73	-20.44	1	37.69	86.52	10.19	29.5	88.61	10.46	0.89	37.3	55.18	14.97	27.56	58.66
19459	0.82	0.85	15.99	84.04	-19.79	10.44	85.11	-21.77	0.89	6.88	55.07	-13	0.28	55.55	-16.7	0.89	1.98	21.01	-13.04	-1.96	21.36	-17.52	0.87	9.54	14.21	-11.56	5.92	15.87	-15.98	0.75	0.45	9.52	-15.14	-1.96	10.48	-19.3	0.99	39.03	85.82	10.13	31.77	88.03	10.39	0.92	39.28	55.11	14.26	30.43	57.91
19493	0.83	0.93	18.11	82.91	-20.38	12.22	84.65	-21.48	0.92	8.57	54.53	-12.4	2.19	55.35	-15.78	0.94	3.98	20.31	-10.36	-0.64	21.15	-15.96	0.9	11.12	13.93	-8.54	7.07	15.47	-14.35	0.86	2.25	8.89	-12.4	-1.05	10.16	-17.81	0.98	40.66	86.01	10.28	33.88	87.61	10.37	0.9	41.05	55.12	14.87	33.02	57.33
19526	0.83	0.95	20.47	82.29	-21.86	14.13	84.17	-21.56	0.93	9.82	54.1	-12.54	3.95	55.09	-15.09	0.96	6.46	19.53	-9.34	0.94	20.82	-14.5	0.91	13.02	13.07	-7.7	8.39	14.98	-12.89	0.94	5.24	8.65	-11.6	0.33	9.85	-16.45	0.96	43.8	86.52	9.58	36.24	87.39	10.21	0.88	43.55	54.42	14.58	35.59	56.72
19560	0.84	0.96	22.46	82.56	-22.12	16.07	83.84	-21.68	0.95	12.02	54.02	-11.9	5.82	54.88	-14.41	0.94	9.63	19.09	-10.13	2.9	20.47	-13.54	0.82	16.1	11.7	-8.79	10.12	14.3	-11.99	0.96	8.47	7.64	-12.38	2.13	9.4	-15.56	0.89	48.65	85.59	8.72	39.22	87.01	9.91	0.75	48	54.02	14.72	38.62	56.15
19593	0.84	0.96	24.77	82.54	-22.72	18.09	83.57	-21.89	0.89	14.38	53.41	-13	7.8	54.58	-14.11	0.86	11.95	17.75	-11.33	4.95	19.91	-13.06	0.82	17.87	10.52	-9.16	11.86	13.51	-11.37	0.93	11.25	5.98	-13.7	4.17	8.69	-15.16	0.97	51.5	85.61	8.76	42.18	86.72	9.67	0.76	50.34	53.67	16.28	41.49	55.62
19626	0.84	0.94	27.78	82.77	-21.62	20.35	83.4	-21.83	0.89	17.12	53.75	-12.4	9.96	54.41	-13.75	0.87	14.09	18.82	-9.73	7.04	19.69	-12.33	0.86	21.65	12.17	-7.3	14.08	13.23	-10.49	0.92	12.6	6.82	-11.81	6.07	8.3	-14.44	0.99	53.51	86.16	9.01	44.91	86.61	9.54	0.83	53.77	54.13	15.6	44.5	55.31
19660	0.82	0.9	30.61	83.58	-21.75	22.76	83.44	-21.82	0.93	21	52.74	-12.41	12.55	54.07	-13.47	0.89	18.43	18.32	-9.7	9.67	19.4	-11.76	0.94	25.59	11.55	-7.96	16.73	12.88	-9.94	0.84	16.46	6.89	-11.59	8.44	8.01	-13.82	0.98	56.84	87.04	9.4	47.8	86.7	9.51	0.81	56.64	54.34	16.13	47.48	55.11
19693	0.82	0.93	33.66	83.95	-21.66	25.33	83.54	-21.78	0.91	23.16	54.15	-13.88	15.05	54.09	-13.55	0.93	22.03	18.87	-11.57	12.57	19.3	-11.72	0.88	28.88	11.77	-10.38	19.57	12.65	-10.03	0.9	21.88	7.72	-14.12	11.56	7.95	-13.89	0.98	58.58	88.08	11	50.42	86.98	9.81	0.86	57.79	56.41	16.14	50	55.38
19726	0.8	0.98	36.28	84.88	-22.82	27.93	83.81	-21.99	0.88	25.81	54.23	-15.25	17.59	54.12	-13.9	0.86	24.69	19.29	-15.57	15.43	19.29	-12.53	0.68	31.93	11.76	-14.78	22.48	12.47	-11.02	0.85	23.7	7.39	-17.23	14.41	7.84	-14.58	0.86	63.3	87.6	9.54	53.56	87.1	9.76	0.86	60.72	56.95	17.98	52.62	55.7
19760	0.84	0.99	38.27	85.54	-23.33	30.39	84.16	-22.26	0.89	28.48	55.1	-16.32	20.18	54.31	-14.39	0.88	27.82	18.5	-18.91	18.39	19.13	-13.82	0.75	34.72	12.36	-19.15	25.39	12.44	-12.66	0.91	26.66	7.09	-20.68	17.32	7.68	-15.82	0.96	66.88	87.92	9.81	56.82	87.27	9.77	0.78	63.63	58.09	21.14	55.3	56.18
19793	0.84	1	40.73	87.24	-22.49	32.85	84.79	-22.31	0.82	31.06	54.66	-16.78	22.78	54.38	-14.87	0.88	30.39	18.17	-21.99	21.26	18.93	-15.5	0.87	37.04	13.11	-21.86	28.18	12.58	-14.56	0.87	30.19	7.73	-24.67	20.39	7.69	-17.64	0.96	68.69	89.73	10.39	59.73	87.76	9.89	0.86	65.84	57.97	22.79	57.87	56.54
19827	0.83	1	43.46	88.11	-23.14	35.38	85.47	-22.48	0.92	35.34	54.96	-20.01	25.8	54.5	-15.92	0.89	34.88	18.65	-23.79	24.56	18.88	-17.24	0.91	41.06	13.18	-22.78	31.28	12.7	-16.3	0.87	35.23	8.32	-26.29	23.99	7.82	-19.46	0.99	70.86	90.9	10.21	62.45	88.41	9.96	0.86	66.79	59.69	23.81	60.03	57.18
19860	0.82	0.97	46.05	88.4	-23.5	37.93	86.07	-22.68	0.94	37.43	54.45	-19.52	28.6	54.49	-16.66	0.92	36.94	18.43	-22.9	27.56	18.79	-18.44	0.89	43.49	13.01	-21.96	34.23	12.76	-17.51	0.92	37.67	7.77	-24.67	27.33	7.81	-20.57	0.96	74.33	91.99	9.22	65.36	89.14	9.81	0.91	69.7	60.55	23.71	62.36	57.87
19893	0.81	0.94	49.63	89.99	-23.52	40.75	86.89	-22.85	0.95	38.97	54.62	-19.13	31.1	54.52	-17.18	0.93	37.88	18.28	-22.82	30.07	18.68	-19.37	0.83	44.84	13.14	-22.65	36.8	12.84	-18.62	0.94	38.66	7.81	-24.85	30.1	7.81	-21.49	0.85	77.25	94.07	9.88	68.28	90.17	9.82	0.92	72.81	60.91	24.5	64.88	58.5
19927	0.81	0.98	51.52	89.67	-23.27	43.34	87.47	-22.94	0.93	40.77	54.39	-17.26	33.42	54.49	-17.19	0.94	40.16	18.02	-21.59	32.51	18.55	-19.84	0.75	47.55	12.93	-22.31	39.4	12.86	-19.41	0.96	40.65	7.61	-23.71	32.67	7.77	-21.96	0.69	78.84	95.38	9.76	70.86	91.27	9.81	0.85	76.71	60.62	24.74	67.74	58.94
19960	0.84	0.99	53.43	89.81	-23.74	45.76	87.96	-23.1	0.9	42.94	54.23	-16.82	35.71	54.44	-17.12	0.92	43.45	17.43	-20.86	35.16	18.32	-20.06	0.8	51.02	12.66	-21.89	42.22	12.82	-19.94	0.92	43.58	6.88	-22.82	35.32	7.59	-22.14	0.79	84.47	95.36	8.41	74.21	92.13	9.53	0.81	82.42	59.37	24.56	71.33	59.03
19994	0.81	0.98	55.31	88.66	-23.63	48.06	88.1	-23.21	0.8	46.14	54.57	-15.99	38.21	54.46	-16.89	0.8	47.11	17.25	-18.66	38.06	18.1	-19.77	0.83	53.56	12.19	-19.12	44.97	12.69	-19.77	0.79	46.09	6.29	-20.4	37.94	7.33	-21.78	0.93	88.3	94.18	7.89	77.69	92.57	9.19	0.86	86.42	58.83	23.62	75.05	58.99
20027	0.83	0.97	56.56	89.03	-21.54	50.09	88.3	-22.87	0.72	47.91	53.31	-14.92	40.54	54.23	-16.49	0.79	48.48	16.99	-19.12	40.59	17.87	-19.63	0.87	55.61	11.53	-19.32	47.55	12.46	-19.68	0.84	49.03	6.4	-20.93	40.64	7.14	-21.6	0.98	91.02	92.07	7.67	80.99	92.46	8.88	0.88	89.93	55.72	20.03	78.75	58.33
20060	0.82	0.93	58.92	89.54	-19.85	52.19	88.55	-22.26	0.82	50.66	52.92	-15.7	42.96	53.97	-16.33	0.84	49.21	17.46	-22.4	42.67	17.79	-20.21	0.9	55.76	11.35	-22.66	49.53	12.23	-20.3	0.84	49.22	6.42	-24.98	42.71	6.99	-22.31	0.87	94.94	89.84	8.21	84.47	91.92	8.75	0.87	92.82	54.78	19.65	82.26	57.61
20094	0.81	0.93	60.69	87.95	-19.87	54.21	88.43	-21.77	0.87	52.62	53.11	-13.7	45.28	53.79	-15.8	0.8	51.24	16.74	-18.23	44.72	17.57	-19.8	0.85	56.79	10.7	-18.23	51.26	11.92	-19.87	0.84	50.9	5.42	-20.05	44.68	6.67	-21.84	0.91	97.14	87.86	7.59	87.62	91.1	8.51	0.77	97.43	54.44	18.24	86.06	56.96
20127	0.82	0.83	64.07	87.52	-20.7	56.55	88.24	-21.55	0.87	54.45	52.46	-13.61	47.47	53.52	-15.35	0.75	53.01	15.94	-17.25	46.7	17.24	-19.28	0.83	57.96	10.2	-17.58	52.85	11.57	-19.4	0.84	52.31	5.07	-18.82	46.5	6.34	-21.23	0.98	101.36	88.97	6.74	91.05	90.67	8.15	0.89	101.66	55.35	20.24	90	56.63
20160	0.83	0.92	66.39	85.78	-19.87	58.89	87.74	-21.21	0.96	56.5	52.97	-10.04	49.62	53.41	-14.25	0.74	56.49	15.8	-11.76	49.04	16.94	-17.74	0.79	62.49	9.66	-12.87	55.14	11.18	-18.08	0.84	56.34	5.21	-14.21	48.84	6.11	-19.79	0.97	104.12	88.23	5.9	94.31	90.17	7.69	0.88	104.57	54.7	18.18	93.69	56.23
20194	0.82	0.87	67.92	85.86	-17.19	61.04	87.37	-20.38	0.96	58.62	51.87	-8.81	51.76	53.09	-13.11	0.71	57.66	15.97	-12.12	51.09	16.74	-16.57	0.68	64.27	9.45	-13.88	57.3	10.82	-17.22	0.82	57.49	4.79	-14.78	50.9	5.84	-18.75	0.91	108.68	88.11	4.51	97.91	89.75	7.03	0.9	108.12	53.54	18.34	97.34	55.68
20227	0.8	0.84	70.15	86.25	-15.89	63.2	87.14	-19.44	0.9	60.31	49.93	-5.63	53.79	52.44	-11.51	0.76	59.58	14.18	-7.6	53.1	16.22	-14.66	0.73	65.81	8.71	-10.89	59.31	10.38	-15.89	0.8	59.27	3.18	-10.19	52.88	5.29	-16.93	0.86	111.87	87.51	5.39	101.41	89.29	6.69	0.74	114.71	51.52	18.33	101.77	54.81
20260	0.8	0.87	72.59	87.17	-15.54	65.43	87.15	-18.62	0.79	64.34	52.14	-5.45	56.3	52.38	-10.21	0.69	62.82	15.08	-4.77	55.41	15.98	-12.51	0.79	68.76	8.92	-8.1	61.54	10.08	-14.23	0.79	61.44	4.48	-7.19	54.91	5.12	-14.82	1	116.45	87.22	4.8	105.21	88.87	6.3	0.76	117.86	50.86	16.51	105.9	53.98
20294	0.78	0.84	76.16	87.95	-16.33	67.98	87.31	-18.14	0.93	68.29	54.1	-6.24	59.17	52.73	-9.35	0.6	64.33	16.18	-4.2	57.52	16.02	-10.68	0.83	69.98	11.01	-5.91	63.54	10.27	-12.43	0.74	63.12	6.72	-5.36	56.84	5.45	-12.73	0.94	119.4	89.12	2.29	108.79	88.92	5.46	0.84	121.87	56.13	17.52	110	54.43
20327	0.8	0.75	80.33	88.55	-17.67	70.94	87.56	-18.04	0.94	69.78	53.91	-5.68	61.72	52.97	-8.56	0.67	64.74	16.7	-6.26	59.23	16.16	-9.71	0.82	70.05	11.17	-8.65	65.06	10.45	-11.61	0.75	63.15	7.32	-8.05	58.32	5.83	-11.7	0.86	123.83	90.35	-1.05	112.6	89.21	4.08	0.81	126.32	57.5	17.27	114.21	55.05
20361	0.8	0.84	82.54	92.45	-19.3	73.73	88.56	-18.3	0.95	70.81	54.3	-5.78	63.89	53.24	-7.96	0.75	66.94	16.51	-6.45	61.04	16.23	-8.99	0.91	71.19	10.34	-8.09	66.49	10.43	-10.85	0.77	64.3	6.74	-7.6	59.71	6.01	-10.8	0.68	127.83	93.98	-2.44	116.47	90.18	2.68	0.78	130.15	58.71	17.79	118.33	55.79
20394	0.8	0.83	84.41	92.4	-17.9	76.31	89.36	-18.22	0.96	72.15	55.01	-4.38	65.86	53.6	-7.19	0.78	68.19	17.16	-4.73	62.71	16.42	-8.06	0.89	72.3	10.72	-6.26	67.83	10.49	-9.86	0.82	65.79	7.09	-5.66	61.12	6.23	-9.67	0.74	129.73	93.27	-3.63	119.84	90.81	1.31	0.86	133.88	58.12	16.53	122.35	56.26
20427	0.8	0.8	86.44	92.66	-17.02	78.74	90.04	-17.97	0.91	75.49	56.32	-1.7	68.15	54.15	-6.01	0.78	72.8	19.25	-0.01	65.08	16.99	-6.28	0.79	75.54	11.27	-1.33	69.61	10.65	-7.98	0.81	69.44	7.91	0.17	63.04	6.57	-7.47	0.87	132.21	92.71	-7.11	122.96	91.2	-0.54	0.97	138.55	56.96	10.73	126.54	56.4
20461	0.8	0.82	87.81	94.41	-15.79	80.92	90.96	-17.52	0.83	78.39	57.22	-0.84	70.59	54.78	-4.88	0.8	74.29	20.31	-0.13	67.24	17.67	-4.92	0.79	76.36	12.31	-2.43	71.16	10.98	-6.76	0.82	70.36	8.94	-0.29	64.73	7.05	-5.86	0.87	134.39	94.61	-8.59	125.83	91.9	-2.32	0.95	139.83	57.77	7.23	129.96	56.68
20494	0.81	0.78	89.26	95.63	-15.92	82.91	91.95	-17.19	0.73	79.91	57.37	-0.3	72.81	55.32	-3.89	0.82	75.97	20.89	0.78	69.3	18.33	-3.65	0.73	78.56	12.37	-1.7	72.87	11.26	-5.65	0.86	72.43	8.98	0.53	66.51	7.45	-4.42	0.85	135.65	95.21	-8.83	128.28	92.59	-3.77	0.87	142.63	57.05	5.61	133.21	56.76
20528	0.81	0.82	90.65	95.74	-13.98	84.74	92.75	-16.52	0.7	80.31	58.49	1.09	74.58	55.98	-2.8	0.85	77.92	21.83	4.53	71.32	19.06	-1.82	0.66	80.15	12.95	1.74	74.54	11.61	-4.01	0.89	74.47	9.73	5.2	68.35	7.92	-2.24	0.86	138.74	94.8	-9.55	130.86	93.05	-5.06	0.8	144.85	57.12	2.25	136.16	56.83
20561	0.81	0.85	91.55	95.62	-12.86	86.35	93.36	-15.76	0.8	82.86	59.26	3.93	76.54	56.66	-1.33	0.8	79.79	21.94	8.64	73.31	19.66	0.55	0.67	80.23	14.24	5.39	75.84	12.15	-1.9	0.86	76.32	9.97	10.02	70.19	8.34	0.58	0.81	140.6	95.34	-12.77	133.26	93.53	-6.79	0.81	147.74	57.24	-1.3	139.08	56.91
20594	0.81	0.77	93.8	96.2	-13.17	88.1	93.96	-15.22	0.82	85.15	60.02	3.98	78.57	57.37	-0.16	0.7	81.48	22.22	10.57	75.22	20.19	2.85	0.76	83.77	14.72	7.46	77.66	12.68	0.23	0.79	78.66	10.2	12.45	72.15	8.73	3.35	0.65	142.74	95.92	-14.37	135.58	94.03	-8.5	0.89	149.09	56.26	-3.95	141.59	56.78
20628	0.8	0.63	95.91	97.02	-11.84	89.93	94.61	-14.51	0.86	86.95	59.28	4.37	80.54	57.77	0.84	0.72	81.21	22.26	10.76	76.61	20.62	4.66	0.82	85.46	13.76	8.82	79.45	12.9	2.19	0.76	79.38	9.35	13.51	73.82	8.85	5.73	0.63	144.45	96.2	-11.97	137.73	94.48	-9.27	0.83	151.38	57.22	-1.81	144.02	56.87
20661	0.78	0.74	99.25	96.59	-10.53	92.12	95.03	-13.66	0.89	89.44	59.5	5.94	82.64	58.13	1.96	0.82	83.4	21.89	10.88	78.19	20.89	6.09	0.84	86.61	13.68	7.85	81.1	13.06	3.47	0.72	80.4	9.68	12.94	75.34	9.03	7.42	0.65	146.23	96.19	-14.34	139.79	94.84	-10.4	0.89	152.78	57	-4.33	146.18	56.9
20695	0.78	0.71	99.27	97.2	-12.08	93.79	95.49	-13.33	0.88	89.92	59.09	5.62	84.34	58.33	2.76	0.84	84.68	20.99	11.04	79.69	20.91	7.21	0.86	87.67	12.75	8.34	82.6	13	4.58	0.72	80.04	8.76	13.32	76.41	8.97	8.79	0.67	146.85	95.53	-17.53	141.48	94.98	-12	0.91	154.95	57.22	-5.47	148.32	56.96
20728	0.75	0.77	100.64	96.92	-9.74	95.38	95.79	-12.57	0.91	91.27	59.36	10.81	85.96	58.55	4.55	0.84	86.36	21.26	19.02	81.22	20.98	9.94	0.79	89.18	11.84	16.47	84.11	12.76	7.31	0.87	82.64	9.02	21.67	77.84	8.98	11.81	0.64	148.1	95.32	-16.59	143.05	95.05	-13.02	0.82	157.92	57.55	-4.57	150.65	57.08
20761	0.73	0.76	101.9	96.89	-7.19	96.89	96.02	-11.42	0.91	92.19	58.66	13.12	87.4	58.57	6.47	0.81	87.62	20.42	20.59	82.69	20.87	12.42	0.78	90.64	11.05	16.5	85.6	12.42	9.43	0.85	83.99	8.38	22.38	79.24	8.86	14.31	0.68	149.78	95.78	-16.26	144.63	95.2	-13.74	0.75	160.03	57.27	-4.23	152.92	57.12
20795	0.72	0.76	102.77	96.8	-5.8	98.24	96.18	-10.21	0.9	92.7	58.25	14.11	88.62	58.5	8.18	0.79	88.28	19.6	20.5	83.97	20.61	14.29	0.78	91.08	10.08	15.95	86.84	11.94	10.93	0.88	84.9	7.51	21.86	80.52	8.59	16.08	0.72	150.84	96.16	-15.99	146.08	95.4	-14.23	0.78	161.79	58.24	-2.34	155.05	57.35
20828	0.72	0.73	103.61	96.99	-4.6	99.47	96.35	-9	0.88	93.88	58.31	14.29	89.82	58.46	9.56	0.72	88.83	19.44	17.07	85.07	20.37	14.93	0.79	90.54	10.42	11.86	87.67	11.63	11.14	0.82	85.27	7.16	16.69	81.59	8.3	16.22	0.72	152.07	96.8	-16.24	147.47	95.69	-14.67	0.83	161.68	57.13	-5.12	156.63	57.3
20861	0.72	0.78	104.59	96.86	-5.34	100.63	96.46	-8.21	0.84	95.21	59.37	15.88	91.05	58.65	10.98	0.74	90.91	19.98	19.95	86.39	20.29	16.07	0.73	92.52	10	14.73	88.76	11.3	11.94	0.86	87.6	7.27	20.44	82.94	8.09	17.18	0.75	153.15	98.5	-16.32	148.78	96.27	-15.03	0.79	163.94	58.85	-1.32	158.36	57.62
20895	0.7	0.83	104.06	97.27	-6.58	101.41	96.63	-7.86	0.81	95.6	58.77	15.89	92.08	58.67	12.08	0.69	91.32	18.88	18.86	87.5	20.01	16.7	0.73	92.46	9.62	13.21	89.59	10.96	12.22	0.82	87.55	6.55	19.11	83.98	7.78	17.61	0.82	152.14	99.25	-18.76	149.54	96.89	-15.83	0.78	165.9	59.95	-0.28	160.14	58.09
20928	0.7	0.86	103.45	97.43	-7.51	101.86	96.79	-7.78	0.8	95.92	58.74	15.81	92.94	58.69	12.91	0.64	92.46	18.27	18.33	88.61	19.65	17.06	0.69	93.71	9.6	12.58	90.5	10.68	12.3	0.78	89.03	6.29	18.53	85.11	7.48	17.82	0.84	152.57	100.21	-19.58	150.23	97.59	-16.64	0.82	167.64	61.84	1.24	161.9	58.87
20962	0.7	0.87	104.5	100.06	-5.7	102.44	97.47	-7.34	0.73	96.5	60.82	16.64	93.73	59.12	13.74	0.65	94.22	19.82	19.34	89.87	19.69	17.56	0.64	95.63	10.72	13.91	91.64	10.69	12.65	0.77	91.27	7.45	19.73	86.49	7.47	18.24	0.84	153.27	101.32	-19.45	150.9	98.37	-17.25	0.78	169.48	62.27	-0.11	163.67	59.58
20995	0.69	0.88	104.33	100.24	-6.76	102.86	98.05	-7.22	0.68	96.62	60.63	15.95	94.37	59.43	14.22	0.63	94.89	19.23	19.78	90.99	19.6	18.05	0.63	95.89	10.2	14.27	92.58	10.59	13	0.75	92.05	6.9	20.14	87.73	7.36	18.65	0.87	152.92	101.58	-21.48	151.35	99.05	-18.16	0.74	170.07	63.59	-0.4	165.16	60.41
21028	0.7	0.88	104.35	101.13	-6.3	103.18	98.69	-7.03	0.68	97.27	61.6	16.3	95.01	59.88	14.68	0.63	95.37	20.17	19.69	91.97	19.71	18.4	0.6	96.23	11.25	14.09	93.38	10.72	13.23	0.73	92.35	7.69	19.88	88.76	7.42	18.91	0.87	153.84	102.81	-21.56	151.9	99.84	-18.89	0.69	170.69	64.42	-0.73	166.44	61.26
21062	0.7	0.87	104.6	101.77	-6.47	103.48	99.34	-6.91	0.67	98.69	62.05	16.91	95.81	60.33	15.16	0.6	96.11	20.16	22.77	92.89	19.8	19.35	0.6	97.17	12.23	16.61	94.21	11.03	13.95	0.7	93.6	7.66	23.14	89.84	7.47	19.82	0.86	154.93	103.81	-22.99	152.56	100.69	-19.78	0.63	172.47	64.91	-0.36	167.82	62.03
21095	0.7	0.87	105.79	103.46	-5.47	103.98	100.21	-6.61	0.7	100.68	63.16	18.5	96.88	60.92	15.88	0.61	96.89	22.95	25.11	93.77	20.44	20.6	0.61	98.36	13	18.42	95.12	11.43	14.91	0.66	94.78	8.08	25.6	90.93	7.59	21.08	0.8	157.29	105.43	-22.93	153.59	101.7	-20.45	0.57	174.51	64.75	-0.79	169.36	62.61
21128	0.69	0.86	105.75	103.64	-4.93	104.35	100.94	-6.26	0.7	101.21	63.45	18.53	97.83	61.44	16.45	0.58	96.43	23.13	21.97	94.36	20.99	20.9	0.54	98.1	13.65	15.55	95.77	11.88	15.05	0.64	94.28	8.17	22.07	91.67	7.71	21.29	0.79	157.82	105.28	-23.42	154.51	102.47	-21.09	0.54	175.52	64.58	-1.51	170.77	63.02
21162	0.7	0.85	106.01	103.71	-3.93	104.71	101.52	-5.77	0.71	101.95	63.52	18.76	98.73	61.88	16.95	0.57	96.33	23.09	20.46	94.78	21.42	20.81	0.52	97.79	13.94	14.3	96.21	12.3	14.89	0.64	93.98	8.15	20.41	92.18	7.8	21.1	0.75	158.57	106.25	-22.86	155.4	103.28	-21.47	0.55	175.63	64.66	-2.83	171.87	63.37
21195	0.7	0.82	106.96	104.66	-2.81	105.18	102.19	-5.15	0.73	103.13	63.73	19.14	99.69	62.27	17.42	0.6	97.11	22.97	20.88	95.29	21.74	20.82	0.56	98.78	13.8	14.32	96.76	12.61	14.77	0.63	94.87	7.99	20.62	92.77	7.84	21	0.71	159.52	107.27	-22.7	156.3	104.14	-21.73	0.6	178.05	65.98	-2.2	173.27	63.92
21228	0.69	0.8	107.41	105.09	-1.86	105.65	102.8	-4.46	0.76	104.48	63.39	19.39	100.74	62.5	17.84	0.59	97.84	22.43	20.66	95.84	21.88	20.79	0.55	99.33	13.47	14.16	97.31	12.78	14.65	0.6	95.09	7.53	20.42	93.27	7.78	20.88	0.7	160.19	106.92	-22.19	157.14	104.73	-21.83	0.58	177.5	64.11	-4.22	174.22	63.96
21262	0.68	0.76	107.28	105.6	-1.06	106	103.4	-3.75	0.78	105.38	63.41	21	101.75	62.69	18.51	0.57	98.32	22.21	23.64	96.37	21.95	21.39	0.54	99.43	13.07	16.46	97.77	12.84	15.02	0.57	95.55	7.12	22.96	93.76	7.64	21.31	0.68	160.4	108.2	-22.12	157.85	105.48	-21.89	0.61	178.63	64.45	-2.17	175.21	64.06
21295	0.67	0.75	107.62	106.25	-0.71	106.34	104	-3.1	0.79	106.45	63.74	22.61	102.78	62.91	19.39	0.57	99.76	22.56	29.69	97.1	22.07	23.17	0.56	100.52	12.76	22.79	98.35	12.82	16.66	0.54	95.78	8.5	30.03	94.19	7.82	23.17	0.68	161	109.14	-22.64	158.53	106.26	-22.05	0.61	178.74	64.03	-4.59	176	64.06
21329	0.68	0.76	107.46	105.98	-1.26	106.57	104.42	-2.72	0.8	107.16	63.35	22.3	103.74	63	20.01	0.6	100.81	20.88	28.02	97.89	21.83	24.21	0.6	101.6	11.46	20.24	99.04	12.55	17.42	0.55	96.19	7.08	28.69	94.62	7.67	24.35	0.68	161.27	109.15	-23.34	159.12	106.88	-22.32	0.64	179.46	64.03	-2.5	176.76	64.05
21362	0.68	0.75	106.56	105.28	-0.94	106.57	104.6	-2.34	0.82	107.27	62.5	22.13	104.51	62.9	20.46	0.57	100.69	19.71	26.43	98.49	21.41	24.68	0.59	100.91	10.4	18.61	99.44	12.12	17.67	0.52	95.89	6.06	27.95	94.89	7.34	25.12	0.66	160.97	109.2	-23.86	159.52	107.38	-22.64	0.68	178.6	63.16	-3.49	177.16	63.87
21395	0.66	0.74	106.88	105.73	-0.29	106.64	104.84	-1.91	0.83	107.27	62.18	22.45	105.11	62.75	20.88	0.53	100.15	18.85	26.73	98.85	20.89	25.12	0.58	99.6	9.44	19.2	99.48	11.57	17.99	0.51	97.82	4.12	27.6	95.51	6.68	25.65	0.65	160.95	109.82	-24.27	159.82	107.9	-22.98	0.71	178.04	62.02	-4.67	177.35	63.49
21429	0.67	0.76	106.81	105.77	0.28	106.67	105.03	-1.45	0.83	107.3	62.17	23.42	105.58	62.63	21.42	0.52	100.06	18.65	26.46	99.1	20.43	25.4	0.58	99.49	9.17	18.5	99.48	11.08	18.1	0.52	97.75	3.7	27.02	95.98	6.07	25.94	0.64	160.8	110.03	-25.68	160.03	108.35	-23.54	0.72	177.89	61	-5.69	177.47	62.99
21462	0.69	0.78	107.06	106.54	0.96	106.75	105.35	-0.94	0.83	107.73	62.26	23.92	106.04	62.56	21.95	0.54	99.36	17.95	22.25	99.16	19.92	24.75	0.63	98.29	9.57	14.42	99.23	10.77	17.34	0.6	96.55	3.47	21.37	96.1	5.53	24.99	0.62	160.78	110.36	-27.07	160.19	108.78	-24.28	0.74	178.16	60	-6.23	177.62	62.38
21496	0.67	0.8	107.3	107.76	2.4	106.87	105.85	-0.24	0.83	107.66	62.43	24.69	106.39	62.53	22.53	0.55	98.62	16.45	23.77	99.05	19.2	24.54	0.63	98.04	8.71	14.67	98.99	10.34	16.8	0.6	96.01	2.46	21.89	96.08	4.89	24.36	0.59	161.37	111.33	-27.08	160.44	109.32	-24.87	0.73	178.3	60.17	-6.14	177.76	61.93
21529	0.66	0.77	106.23	110.36	3.05	106.74	106.8	0.46	0.79	108.27	63.23	26.81	106.79	62.67	23.44	0.56	98.83	16.38	25.11	99	18.62	24.66	0.63	98.15	8.99	15.52	98.82	10.07	16.54	0.61	96.09	2.52	23.19	96.09	4.4	24.12	0.55	159.78	113.04	-31.21	160.3	110.11	-26.22	0.68	176.89	60.34	-9.78	177.58	61.6
21562	0.67	0.86	107.46	113.91	5.51	106.88	108.32	1.53	0.76	108.81	63.42	28.95	107.22	62.83	24.62	0.53	97.88	16.98	21.84	98.77	18.28	24.09	0.68	97.69	10.13	12.34	98.59	10.08	15.69	0.62	94.92	3.24	18.59	95.85	4.16	23	0.64	160.58	114.86	-28.96	160.36	111.12	-26.8	0.67	177.21	61.27	-10.69	177.5	61.54
21596	0.68	0.89	107.62	115.92	7.35	107.03	109.97	2.78	0.71	108.29	63.93	30.9	107.44	63.05	25.98	0.55	97.21	15.8	22.05	98.45	17.76	23.68	0.65	96.84	9.51	12.4	98.24	9.96	15.01	0.61	94.64	1.85	18.67	95.6	3.68	22.11	0.64	160.17	115.63	-29.08	160.32	112.09	-27.28	0.68	176.9	59.76	-11.72	177.38	61.17
21629	0.65	0.89	108.68	118.01	9.92	107.37	111.73	4.33	0.68	107.66	65.71	29.45	107.49	63.59	26.73	0.52	99.48	16.8	31.02	98.66	17.56	25.19	0.62	98.96	10.13	20.83	98.38	10	16.18	0.56	95.56	3.61	29.49	95.59	3.66	23.6	0.69	158.2	118.32	-27.63	159.89	113.44	-27.36	0.77	172.09	60.83	-18.47	176.32	61.1
21662	0.66	0.91	107.29	119.06	8.29	107.35	113.35	5.19	0.7	108.03	66.76	28.33	107.6	64.25	27.07	0.54	100.32	21.22	32.91	99	18.31	26.82	0.6	99.52	11.57	23.02	98.61	10.32	17.59	0.55	95.69	6.15	32.02	95.61	4.17	25.35	0.73	154.97	117.91	-30.74	158.89	114.41	-28.07	0.83	169.15	60.14	-20.76	174.84	60.9
21696	0.66	0.89	107.17	120.27	10.37	107.32	114.89	6.32	0.7	107.65	69.28	29.62	107.61	65.3	27.62	0.52	102.81	24.42	33.89	99.79	19.55	28.33	0.48	102.89	14.85	24.38	99.49	11.24	19.02	0.5	98.4	8.57	34	96.18	5.06	27.19	0.82	152.44	119.06	-30.29	157.56	115.42	-28.54	0.78	164.49	64.61	-25.77	172.64	61.65
21729	0.65	0.87	106.91	121.63	11.04	107.23	116.4	7.35	0.63	109.1	70.83	31.75	107.92	66.47	28.5	0.49	107.04	25.41	42.74	101.31	20.76	31.52	0.4	108.24	15.5	32.06	101.33	12.11	21.85	0.44	104.33	9.14	43.83	97.89	5.89	30.88	0.82	149.17	117.5	-34.07	155.79	115.87	-29.72	0.6	159.31	64.22	-29.56	169.72	62.17
21763	0.66	0.82	105.45	122.77	12.43	106.88	117.82	8.46	0.58	110.26	73.7	33.9	108.41	68.02	29.67	0.45	107.45	26.52	45.09	102.62	21.97	34.6	0.36	108.41	16.92	34.66	102.84	13.12	24.71	0.38	104.66	11.15	46.7	99.33	6.98	34.49	0.81	146.13	119.05	-35.78	153.7	116.55	-31.02	0.69	156.14	65.91	-33.12	166.66	62.94
21796	0.67	0.76	103.99	122.8	14.25	106.29	118.93	9.73	0.62	109.04	75.2	38.27	108.54	69.58	31.55	0.47	108.02	26.01	49.98	103.78	22.82	38.17	0.4	106.71	15.45	43.08	103.67	13.6	28.96	0.42	106.77	10.01	53.2	100.93	7.61	38.91	0.73	144.03	119.53	-36.3	151.57	117.19	-32.16	0.76	154.19	65.3	-34.73	163.81	63.42
21829	0.69	0.71	103.18	126.11	16.47	105.65	120.54	11.22	0.58	110.47	77.16	43.77	108.94	71.24	34.29	0.54	106.11	26.75	54.21	104.28	23.65	41.98	0.42	104.86	15.42	47.68	103.92	13.98	33.41	0.46	104.82	10.28	57.73	101.77	8.17	43.46	0.84	141.52	120.11	-37.26	149.33	117.82	-33.27	0.8	148.6	66.07	-41.76	160.24	63.97
21863	0.68	0.72	101.24	126.85	18.15	104.74	121.96	12.76	0.61	107.93	74.54	45.04	108.73	71.96	36.74	0.5	104.31	27.27	54.28	104.28	24.42	44.93	0.4	105.32	15.59	48.51	104.22	14.32	37.06	0.42	103.59	9.63	58.68	102.16	8.47	47.19	0.88	138.04	120.81	-37.05	146.76	118.46	-34.09	0.66	141.69	66.15	-46.34	155.78	64.42
21896	0.69	0.78	98.25	125.51	22.6	103.37	122.75	14.98	0.64	104.85	72.53	46.99	107.95	72.08	39.09	0.44	98.91	26.52	57.54	103.17	24.87	47.96	0.4	98.24	13.84	48.75	102.99	14.22	39.9	0.38	98.73	7.85	60.21	101.44	8.35	50.39	0.9	131.59	119.04	-38.22	143.23	118.58	-34.99	0.76	135.52	65.28	-47.59	150.78	64.6
21929	0.66	0.71	94.76	125.94	21.39	101.53	123.45	16.42	0.58	103.84	72.39	49.41	107.12	72.15	41.47	0.39	97.63	23.02	61.26	102.06	24.48	51.18	0.4	96.02	12.73	54	101.59	13.91	43.33	0.4	95.25	4.61	63.21	100.18	7.59	53.54	0.76	127.61	119.09	-39.5	139.54	118.69	-35.96	0.62	130.69	63.39	-52.19	145.74	64.35
21963	0.68	0.77	90.64	127.25	22.93	99.13	124.29	17.89	0.56	100.92	74.15	49.72	105.83	72.58	43.39	0.47	92.64	17.2	59.2	100.11	23	53.12	0.46	91.96	9.89	50.59	99.57	13.1	45.09	0.43	92.25	1.91	61.73	98.56	6.43	55.54	0.92	121.79	118.14	-40.7	135.22	118.58	-37	0.69	121.37	63.94	-52.39	139.43	64.27
21996	0.69	0.8	88.26	127.16	22.95	96.7	124.92	19.02	0.52	97.95	70.53	51.85	104.16	72.15	45.35	0.48	90.24	15.62	59.5	98.01	21.49	54.64	0.44	89.17	8.05	51.56	97.35	12.07	46.63	0.42	88.45	0.4	60.29	96.43	5.18	56.68	0.9	116.41	117.79	-40.57	130.57	118.41	-37.77	0.77	116.67	61.49	-53.18	133.46	63.71
22030	0.66	0.82	85.79	126.61	24.52	94.23	125.28	20.25	0.56	93.83	70.53	52.32	101.93	71.81	46.96	0.49	86.39	14.38	59.4	95.47	20.01	55.75	0.42	84.56	6.97	51.96	94.53	11.02	47.89	0.4	84.2	0	60.48	93.78	4.1	57.58	0.78	111.86	116.83	-42.1	125.87	118.09	-38.71	0.69	111.63	59.49	-53.55	127.67	62.85
22063	0.67	0.71	81.67	127.78	25.84	91.33	125.82	21.51	0.58	90.13	70.15	53.48	99.31	71.47	48.46	0.4	84.61	14.9	66.33	93.05	18.93	58.25	0.39	80.42	4.89	62.27	91.33	9.73	51.34	0.36	81.77	0.06	68.94	91.11	3.25	60.27	0.9	105.83	117.7	-42.48	120.75	118.01	-39.53	0.83	104.85	60.35	-55.17	121.53	62.34
22096	0.65	0.68	80.8	131.08	25.32	88.88	126.96	22.35	0.58	86.99	71.84	55.25	96.52	71.55	50.02	0.33	78.23	17.62	72.75	89.66	18.65	61.72	0.34	76.76	8.41	68.19	87.96	9.45	55.44	0.32	79.59	4.2	79.29	88.5	3.45	64.9	0.85	100.33	116.46	-44.61	115.47	117.7	-40.63	0.8	100.4	60.36	-55.26	115.82	61.93
22130	0.68	0.79	73.32	130.46	25.21	85.18	127.72	22.99	0.55	82.78	74.79	53.56	93.34	72.22	50.83	0.36	71.13	23.36	73.05	85.27	19.62	64.45	0.37	67.82	11.85	67.27	83.12	9.95	58.33	0.36	69.89	9.61	76.79	84.14	4.7	67.8	0.81	94.38	118.89	-44.38	109.93	117.94	-41.45	0.69	93.71	62.62	-54.34	109.79	62.07
22163	0.68	0.84	71.01	134.98	22.88	81.78	129.31	22.96	0.57	78.22	78.56	53.31	89.78	73.55	51.39	0.36	70.58	29.32	71.16	81.76	21.6	66.04	0.35	66.18	18.13	66.1	79	11.6	60.21	0.32	68.41	16.24	74.49	80.39	7.09	69.41	0.89	89.04	120.98	-44.63	104.4	118.56	-42.14	0.77	90.96	65.41	-52.9	104.68	62.75
22196	0.69	0.86	67.16	136.81	23.4	78.22	130.96	23.06	0.62	74.6	78.42	54.54	86.14	74.58	52.09	0.42	69.42	29.3	72.76	78.78	23.21	67.63	0.38	62.5	18.35	68.95	74.92	12.99	62.31	0.36	65.15	15.61	78.93	76.7	8.9	71.7	0.82	83.39	123.48	-46.11	98.79	119.58	-43	0.8	87.78	65.48	-54.41	100.11	63.3
22230	0.69	0.75	63.1	137.04	24.5	74.51	132.31	23.36	0.6	68.33	79.15	54.36	81.78	75.55	52.59	0.4	59.67	29.6	68.96	74.07	24.56	67.94	0.4	54.01	18.01	64.03	69.64	14.04	62.72	0.41	58.48	14.76	71.97	72.2	10.15	71.76	0.76	75.92	126.16	-44.77	92.61	120.97	-43.38	0.78	83.55	66.89	-52.97	95.65	64.04
22263	0.69	0.87	58.87	137.08	22.27	70.63	133.36	23.13	0.5	64.45	79.71	52.55	77.49	76.44	52.58	0.45	54	28.44	65.1	69.03	25.39	67.3	0.42	49.39	18.41	59.06	64.45	14.96	61.89	0.44	53.98	15.23	66.79	67.64	11.25	70.65	0.81	70.34	125.86	-42.97	86.56	122.01	-43.29	0.66	79.71	67.41	-51.51	91.39	64.73
22297	0.72	0.87	54.49	136.89	23.65	66.58	134.14	23.24	0.59	60.88	79.02	51.7	73.32	76.99	52.39	0.47	49.69	26.8	64.59	64.09	25.68	66.71	0.49	44.49	17.46	56.3	59.26	15.49	60.66	0.46	49.78	13.23	65.54	63.11	11.67	69.53	0.7	64.82	125.43	-42.84	80.61	122.74	-43.2	0.8	75.42	68.07	-50.81	87.13	65.43
22330	0.7	0.84	52.7	138.61	24.78	63.11	135.12	23.56	0.58	59.13	79.52	51.82	69.76	77.53	52.27	0.49	45.44	26.05	59.9	59.29	25.76	65.27	0.45	39.51	18.4	54.77	54.1	16.1	59.42	0.44	43.11	12.7	63.73	57.98	11.89	68.31	0.79	58.53	127.6	-38.93	74.56	123.78	-42.32	0.84	70.58	72.23	-48.8	82.74	66.86
22363	0.7	0.76	49.08	138.86	26.02	59.58	135.94	24.08	0.63	49.96	72.64	48.98	64.7	76.51	51.59	0.55	27.19	17.23	51.32	50.7	24.03	62.45	0.61	20.2	12.47	42.96	44.87	15.35	56.07	0.56	22.07	3.34	52.68	48.3	10.14	65.13	0.83	53.7	128.38	-39.32	68.82	124.77	-41.71	0.81	65.48	70.4	-46.09	78.16	67.61
22397	0.67	0.75	46.34	138.13	26.11	56.26	136.42	24.5	0.54	49.33	73.83	49.61	60.77	75.96	51.18	0.55	23.25	20.17	52.92	43.21	23.25	60.46	0.55	14.26	14.96	45.53	36.35	15.27	53.86	0.55	16.43	5.42	55.54	39.48	9.19	63.12	0.71	46.93	127.55	-40.38	62.78	125.37	-41.44	0.82	60.47	71.2	-48.35	73.46	68.38
22430	0.69	0.88	43.18	137.07	26.23	52.97	136.56	24.86	0.56	44.57	72.65	48.37	56.61	75.3	50.61	0.48	19.61	19.56	48.02	36.71	22.49	57.77	0.55	12.28	15.54	40.08	29.61	15.32	50.85	0.58	12.48	3.52	49.04	31.9	8.03	60.05	0.77	40.19	126.68	-37.83	56.52	125.65	-40.71	0.87	54.6	70.93	-47.97	68.43	68.92
22463	0.7	0.81	40.74	136.46	30.36	49.91	136.54	26.03	0.55	37.87	72.7	52.28	51.76	74.77	50.95	0.48	12.65	15.73	47.96	30.04	21.08	55.61	0.57	6.66	13.19	38.89	23.17	14.89	48.18	0.5	6.58	1.62	48.27	24.76	6.69	57.43	0.75	35.64	128.07	-34.63	50.74	126.16	-39.45	0.73	48.09	71.35	-49.61	62.99	69.43
22497	0.71	0.84	38.51	136.22	30.34	47.07	136.47	26.94	0.56	36.23	73.56	52.1	47.74	74.52	51.19	0.45	19.84	17.3	49.6	27.27	20.29	54.29	0.5	14.47	11.34	42.92	20.79	14.17	47.01	0.41	18.1	1.7	51.72	22.94	5.64	56.16	0.79	27.48	129.26	-33.55	44.27	126.82	-38.21	0.88	40.39	73.13	-47.41	56.88	70.22
22530	0.69	0.71	32.51	137.43	29.05	43.42	136.67	27.39	0.53	31.63	73.15	54	43.56	74.24	51.76	0.45	16.15	16.73	52.94	24.31	19.54	53.99	0.49	10.07	10.43	44.72	17.92	13.41	46.51	0.41	13.94	2.17	53.67	20.54	4.9	55.61	0.83	22.01	130.16	-32.94	38.06	127.53	-37.09	0.75	33.68	73.43	-49.48	50.55	70.9
22564	0.69	0.78	28.81	136.83	28.56	39.75	136.71	27.64	0.59	27.5	72.93	54.41	39.39	73.98	52.31	0.46	7.55	18.25	55.22	19.85	19.27	54.26	0.42	1.63	11.54	49.26	13.57	13.03	47.1	0.38	4.89	3.28	58.81	16.37	4.56	56.3	0.72	14.61	129.22	-32.34	31.49	127.89	-36.08	0.84	27.99	73.16	-50.42	44.34	71.38
22597	0.69	0.81	21.17	135.44	28.16	35.02	136.44	27.75	0.52	14.14	71.32	53.12	32.7	73.43	52.48	0.47	-5.27	16.69	51.37	13.06	18.73	53.64	0.48	-12.14	9.01	44.02	6.6	12.19	46.44	0.4	-8.79	3.02	54.13	9.58	4.24	55.83	0.77	9.34	128.18	-32.8	25.29	127.95	-35.38	0.84	21.74	68.52	-50.92	38.11	70.79
22630	0.67	0.77	14.13	133.02	25.96	29.62	135.75	27.38	0.57	10.01	73.51	54.89	26.61	73.45	52.98	0.4	-10.13	20.61	59.87	6.74	19.12	54.93	0.37	-15.95	15.6	53.59	0.43	12.89	47.93	0.31	-13.03	8.98	62.78	3.42	5.21	57.28	0.66	1.7	125.58	-36	18.66	127.46	-35.51	0.82	12.89	67.09	-53.37	31.08	70.03
22664	0.68	0.85	10.55	132.3	27.56	24.65	135.05	27.41	0.59	7.52	73.69	55.31	21.48	73.5	53.46	0.37	-14.48	24.41	61.89	0.93	20.19	56.34	0.38	-20.52	18.06	54.79	-5.31	13.94	49.31	0.32	-19.04	9.68	63.71	-2.73	6.11	58.57	0.68	-6.05	126.87	-32.68	11.68	127.34	-34.91	0.84	4.36	69.15	-51.64	23.56	69.85
22697	0.69	0.85	4.73	131.49	22.55	19.42	134.33	26.43	0.62	1.5	73.39	53.05	16.1	73.48	53.38	0.49	-23.5	17.95	54.57	-5.81	19.73	55.98	0.44	-30.13	12.16	48.8	-12.17	13.58	49.21	0.39	-27.58	3.24	58.09	-9.6	5.53	58.48	0.71	-12.83	125.95	-35.21	4.74	127.06	-34.97	0.76	-5.1	65.66	-52	15.4	69.01
22730	0.69	0.72	-1.01	130.95	24.86	14	133.63	26.12	0.61	-1.48	70.94	48.42	11.37	72.96	52.38	0.47	-26.47	17.68	56.31	-11.52	19.31	56.05	0.47	-37.11	9.85	50.21	-19.13	12.82	49.41	0.39	-34.6	2.47	60.21	-16.58	4.9	58.83	0.74	-20.63	126.91	-36.02	-2.49	127.03	-35.19	0.71	-16.68	67.28	-51.19	6.1	68.66
22764	0.71	0.89	-6.92	134.02	27.28	8.41	133.71	26.35	0.57	-0.63	71.08	50.4	8.19	72.57	51.98	0.52	-17.51	15.45	61.26	-13.12	18.51	57.11	0.55	-26.92	5.34	58.35	-21.24	11.26	51.26	0.5	-21.59	1.31	67.12	-17.93	4.16	60.54	0.79	-27.96	129.63	-32.94	-9.78	127.56	-34.72	0.87	-25.57	70.37	-52.22	-3.2	69
22797	0.72	0.84	-10.09	134.05	27.45	3.46	133.78	26.57	0.64	-2.86	70.28	44.41	5.3	72.1	50.41	0.7	-10.24	12.52	57.21	-12.39	17.25	57.13	0.62	-19.96	4.71	54.51	-20.91	9.87	51.94	0.57	-13.61	-2.16	63.55	-16.82	2.83	61.17	0.76	-34.36	129.52	-34.11	-16.82	127.96	-34.6	0.76	-33.45	69.63	-50.57	-12.15	69.13
22831	0.7	0.71	-13.53	133.32	29.74	-1.08	133.68	27.22	0.75	-4.79	68.76	41.51	2.7	71.4	48.52	0.64	-14.19	13.87	57.52	-12.83	16.54	57.21	0.67	-22.86	6.7	55.8	-21.4	9.2	52.75	0.51	-14.56	0.17	63.77	-16.27	2.27	61.71	0.79	-43.45	132.59	-31.61	-24.5	128.93	-33.98	0.87	-41.06	73.18	-47.41	-20.75	69.96
22864	0.69	0.76	-18.8	133.52	29.5	-5.81	133.65	27.69	0.72	-9.06	68.77	38.36	-0.31	70.85	46.32	0.62	-15.16	14.14	53.82	-13.4	16.04	56.52	0.66	-23.32	6.7	52.43	-21.87	8.67	52.68	0.54	-13.39	0.4	60.71	-15.59	1.88	61.51	0.79	-51.57	133.91	-29.53	-32.34	129.97	-33.04	0.73	-50.08	71.23	-46.2	-29.49	70.22
22897	0.71	0.81	-21.87	131.19	28.09	-10.08	133.15	27.77	0.74	-11	69.85	34.9	-3.02	70.65	43.78	0.58	-15.04	15.34	51.3	-13.78	15.89	55.45	0.65	-24.54	8.69	51.29	-22.5	8.68	52.39	0.6	-12.44	2.23	59.17	-14.87	1.95	61.03	0.82	-58.01	132.04	-30.6	-39.79	130.41	-32.53	0.87	-59.59	71.59	-43.03	-38.51	70.5
22931	0.72	0.9	-26.28	133.32	24.34	-14.37	133.18	27.08	0.79	-11.61	75.6	38.05	-5.17	71.65	42.51	0.66	-15.5	21.06	53.63	-14.18	16.95	55.08	0.67	-23.37	12.05	53.58	-22.71	9.37	52.64	0.66	-12.29	5.69	60.88	-14.29	2.71	61	0.69	-63.64	134.66	-30.71	-46.7	131.31	-32.15	0.83	-67.67	75.81	-46.06	-47.27	71.6
22964	0.72	0.81	-30.22	132.87	26.54	-18.55	133.12	26.97	0.73	-15.93	74.6	39.82	-7.84	72.25	41.92	0.6	-17.14	19.96	55.52	-14.85	17.56	55.17	0.64	-24.99	11	55.65	-23.23	9.7	53.26	0.6	-13.97	5.35	63.14	-14.22	3.25	61.44	0.91	-71.83	135.38	-28.09	-53.96	132.17	-31.29	0.83	-75.89	74.35	-44.95	-55.85	72.17
22997	0.72	0.84	-34.81	132.83	25.87	-22.84	133.06	26.75	0.75	-19.34	73.97	35.29	-10.69	72.59	40.45	0.58	-16.58	22.22	48.42	-15.24	18.51	53.76	0.61	-26.03	13.4	49.14	-23.86	10.45	52.42	0.59	-14.64	7.44	56.56	-14.31	4.1	60.45	0.91	-76.45	134.65	-26.54	-60.44	132.7	-30.28	0.88	-83.57	73.76	-41.5	-64.17	72.5
23031	0.73	0.86	-37.17	131.65	22.67	-26.59	132.77	25.91	0.78	-21.74	72.95	32.03	-13.42	72.67	38.57	0.6	-20.4	19.07	48.39	-16.4	18.62	52.63	0.59	-30	12.28	49.39	-25.25	10.82	51.81	0.62	-16.61	4.6	57.16	-14.81	4.2	59.78	0.71	-80.76	132.44	-26.92	-66.26	132.64	-29.57	0.92	-90.82	72.82	-38.15	-72.14	72.57
23064	0.75	0.89	-40.42	132.16	22.63	-30.2	132.65	25.24	0.81	-25.29	74.14	33.95	-16.35	72.97	37.54	0.69	-23.28	19.68	45.56	-17.94	18.84	51.11	0.6	-33.91	11.78	47.08	-27.22	11.01	50.84	0.71	-20.62	4.43	51.92	-16.07	4.25	58.14	0.9	-86.32	133.26	-25.29	-71.96	132.77	-28.65	0.76	-95.78	73.17	-34.47	-79.17	72.69
23098	0.76	0.84	-42.49	131.2	20.53	-33.37	132.35	24.25	0.81	-27.36	73.62	31.16	-19.06	73.1	36.11	0.68	-27.06	18.09	42.84	-20.01	18.69	49.32	0.71	-37	11.71	44.39	-29.46	11.15	49.5	0.7	-24.59	4.15	49.45	-17.94	4.23	56.29	0.89	-89.6	131.91	-25.73	-76.92	132.59	-28.03	0.88	-102.63	73.19	-32.96	-86.09	72.8
23131	0.76	0.71	-45.45	128.23	20.99	-36.47	131.5	23.57	0.76	-31.05	72.33	28.13	-22.01	72.95	34.32	0.68	-30.62	14.28	38.26	-22.44	17.79	46.86	0.8	-40.53	9.38	39.62	-32.03	10.8	47.39	0.65	-29.27	0.09	45.08	-20.47	3.39	53.84	0.71	-94.7	130.6	-22.99	-81.87	132.19	-26.95	0.79	-107.68	73.2	-30.01	-92.4	72.88
23164	0.74	0.64	-47.21	127.76	21.57	-39.19	130.72	23.15	0.81	-34.43	71.43	28.4	-25.07	72.64	32.99	0.7	-33.84	15.81	41.72	-25.08	17.39	45.72	0.79	-44.61	9.46	42.08	-34.98	10.53	46.25	0.58	-32.21	0.91	47.59	-23.14	2.88	52.46	0.81	-98.81	129.41	-23.26	-86.54	131.62	-26.16	0.78	-109.45	73.93	-34.26	-97.3	73.09
23198	0.73	0.72	-51.23	128.3	21.8	-42.24	130.22	22.87	0.85	-38.89	70.74	27.09	-28.5	72.26	31.66	0.75	-37.73	14.19	36.54	-28.06	16.73	43.66	0.68	-47.46	8.99	37.84	-37.94	10.22	44.41	0.62	-37.14	-0.57	42.88	-26.4	2.17	50.32	0.85	-104.19	129.8	-22.06	-91.39	131.26	-25.27	0.68	-111.62	73.75	-33.93	-101.34	73.23
23231	0.74	0.71	-52.69	125.59	15.77	-44.86	129.24	21.36	0.79	-41.3	68.53	26.41	-31.67	71.49	30.49	0.72	-43.39	13.23	37.67	-31.72	16.01	42.32	0.69	-52.61	10.07	40.45	-41.47	10.19	43.54	0.62	-42.61	0.29	44.03	-30.24	1.78	48.92	0.82	-105.52	127.96	-24.38	-95.21	130.59	-25.08	0.81	-118.98	69.86	-29.57	-106.26	72.55
23265	0.75	0.78	-55.16	124.04	16.82	-47.42	128.13	20.39	0.72	-44.9	67.79	27.53	-34.96	70.73	29.83	0.61	-48.06	13.18	44.5	-35.7	15.42	42.8	0.67	-57.25	10.31	46.47	-45.32	10.21	44.17	0.55	-45.51	1.34	51.53	-33.93	1.69	49.49	0.77	-109.58	127.37	-23.57	-99.07	129.92	-24.76	0.8	-122.29	70.79	-28.66	-110.7	72.2
23298	0.75	0.84	-57.52	122.59	15.12	-49.92	126.95	19.26	0.71	-48.14	69.35	23.69	-38.24	70.44	28.46	0.66	-49.59	14.99	43.15	-39.09	15.33	42.87	0.7	-60.11	11.55	44.2	-48.95	10.48	44.18	0.57	-47.29	3.7	49.19	-37.17	2.1	49.42	0.68	-111.23	127.2	-22.4	-102.29	129.36	-24.26	0.76	-123.05	71.11	-29.54	-114.04	71.98
23331	0.75	0.77	-59.79	123.5	17.07	-52.34	126.21	18.79	0.82	-48.76	70.29	23.7	-40.84	70.41	27.41	0.68	-52.88	15.85	38.78	-42.49	15.44	41.99	0.67	-62.86	12.38	39.57	-52.39	10.86	43.2	0.68	-51.8	2.73	44.61	-40.76	2.23	48.38	0.66	-112.18	127.89	-22.18	-104.86	129.06	-23.82	0.76	-124.19	71.03	-28.31	-116.74	71.79
23365	0.75	0.79	-61.27	124.49	19.35	-54.52	125.84	18.91	0.88	-53.88	69.84	26.32	-44.08	70.29	27.17	0.66	-57.51	17.73	39.04	-46.22	15.9	41.35	0.69	-68.3	13.06	44.04	-56.36	11.31	43.38	0.74	-56.93	3.39	46.43	-44.77	2.46	47.96	0.76	-115.36	129.3	-19.55	-107.56	129.11	-22.91	0.77	-125.25	72.81	-27.98	-118.96	71.99
23398	0.73	0.72	-64.1	125.24	20.27	-56.85	125.72	19.19	0.88	-56.59	70.55	26.67	-47.18	70.35	27.06	0.65	-61.34	18.96	40.65	-49.99	16.52	41.2	0.73	-71.22	13.68	45.5	-60.08	11.8	43.82	0.7	-60.8	4.24	47.69	-48.77	2.82	47.91	0.74	-117.69	129.81	-17.84	-110.13	129.25	-21.83	0.71	-125.92	73.43	-30.36	-120.74	72.28
23431	0.74	0.75	-64.69	124.41	14.7	-58.74	125.44	18.25	0.88	-57.81	71.66	21.34	-49.8	70.61	25.81	0.67	-62.88	20.55	35.06	-53.21	17.34	39.88	0.74	-71.75	16.47	38.03	-63	12.77	42.6	0.75	-62.55	8.19	40.85	-52.23	3.92	46.38	0.76	-118.43	129.36	-18.9	-112.21	129.27	-21.2	0.72	-125.97	75.79	-32.46	-122.04	73
23465	0.73	0.84	-64.96	123.52	9.04	-60.22	125.04	16.26	0.8	-58.08	70.32	17.27	-51.83	70.55	23.93	0.61	-64.71	21.06	32.91	-56.08	18.11	38.36	0.72	-73.25	17.23	35.03	-65.55	13.7	40.98	0.71	-64	10.09	39.86	-55.17	5.21	44.96	0.74	-119.74	127.64	-20.92	-114.07	128.94	-21.14	0.73	-128.67	74.36	-30.64	-123.67	73.28
23498	0.74	0.9	-66.54	122.73	9.66	-61.71	124.55	14.83	0.76	-60.02	69.39	17.72	-53.81	70.32	22.55	0.7	-65	23.82	38.15	-58.27	19.3	38.31	0.69	-75.26	18.17	41.95	-67.93	14.64	41.19	0.75	-66.36	11.62	46.69	-57.95	6.57	45.33	0.68	-121.44	127.77	-18.62	-115.87	128.7	-20.61	0.79	-130.48	76.02	-29.89	-125.32	73.84
23532	0.75	0.93	-67.89	122.09	6.7	-63.16	124.04	13.05	0.75	-60.68	69.64	16.55	-55.46	70.18	21.22	0.74	-65.89	25.86	38.27	-60.13	20.69	38.31	0.71	-74.91	19.75	41.55	-69.63	15.73	41.26	0.7	-67.27	14.63	46.99	-60.25	8.3	45.68	0.73	-122.71	125.97	-17.42	-117.52	128.14	-19.93	0.85	-133.38	75.22	-27.49	-127.26	74.12
23565	0.76	0.95	-70	121.82	7.59	-64.75	123.57	11.84	0.79	-61.57	70.19	14.76	-56.91	70.18	19.78	0.75	-68.77	26.2	35.09	-62.22	21.87	37.62	0.68	-77.34	20.4	38.4	-71.49	16.73	40.66	0.75	-70.74	14.16	42.91	-62.83	9.58	45.1	0.69	-125.57	126.27	-15.28	-119.45	127.75	-18.94	0.87	-135.86	75.52	-26.77	-129.32	74.41
23598	0.75	0.95	-71.21	121.55	4.94	-66.25	123.14	10.31	0.73	-63.57	69.63	12.49	-58.48	70.07	18.15	0.74	-70.49	26.15	33.63	-64.21	22.79	36.77	0.63	-78.62	20.46	37.47	-73.2	17.53	39.99	0.74	-72.34	13.89	41.5	-65.15	10.51	44.34	0.67	-127.77	125.61	-13.93	-121.43	127.31	-17.86	0.86	-138.72	75.06	-25.29	-131.57	74.54
23632	0.75	0.95	-72.67	119.85	7.52	-67.73	122.45	9.7	0.71	-64.53	67.85	17.62	-59.89	69.62	18.03	0.79	-73.36	26.33	40.38	-66.4	23.55	37.52	0.59	-83.54	20.6	44.52	-75.67	18.19	40.92	0.68	-75.28	14.17	48.91	-67.62	11.3	45.28	0.72	-128.72	123.88	-15.48	-123.16	126.59	-17.35	0.84	-139.59	73.44	-25.19	-133.48	74.32
23665	0.73	0.94	-73.71	118.15	4.97	-69.11	121.54	8.66	0.73	-67.46	67	17.31	-61.66	69.08	17.88	0.75	-75.82	25.94	43.71	-68.66	24.06	38.78	0.56	-85.66	20.88	47.9	-78.06	18.76	42.33	0.64	-76.15	15.55	53.92	-69.68	12.23	47.03	0.89	-130.48	122.53	-14.41	-124.89	125.74	-16.73	0.77	-142.63	71.63	-21.91	-135.65	73.78
23698	0.73	0.92	-75.73	116.43	4.79	-70.63	120.45	7.81	0.7	-69.66	65.82	16.71	-63.52	68.4	17.62	0.73	-77.8	25.04	43.22	-70.84	24.27	39.68	0.55	-87.78	20.35	47.19	-80.39	19.1	43.33	0.62	-77.16	15.14	53.71	-71.48	12.86	48.42	0.94	-131.71	121.84	-12.23	-126.48	124.92	-15.76	0.75	-146.01	71.76	-16.27	-138.12	73.37
23732	0.72	0.87	-77.14	115.21	3.45	-72.12	119.32	6.85	0.73	-71.33	65.26	14	-65.34	67.75	16.84	0.71	-78.31	23.55	38.65	-72.61	24.12	39.47	0.57	-87.33	19.34	44.71	-82.03	19.15	43.61	0.66	-78.26	12.76	48.18	-73.09	12.84	48.37	0.96	-132.53	120.72	-11.84	-127.89	124.03	-14.92	0.77	-147.34	71.63	-16.13	-140.31	73.02
23765	0.71	0.8	-78.26	112.74	2.91	-73.52	117.89	5.99	0.7	-73.51	63.41	14.16	-67.24	66.84	16.27	0.68	-79.51	21.65	37.22	-74.24	23.61	39.02	0.58	-87.9	17.65	44.38	-83.41	18.84	43.77	0.69	-79.05	11.51	46.77	-74.49	12.56	48.04	0.96	-133.03	119.42	-12	-129.07	123.05	-14.29	0.76	-148.09	70.85	-15.34	-142.15	72.57
23798	0.7	0.66	-77.92	111.9	1.57	-74.51	116.59	5.02	0.82	-73.95	61.01	12.05	-68.79	65.6	15.36	0.65	-80.17	20.52	37.59	-75.63	22.98	38.73	0.59	-88.92	17.63	45.01	-84.69	18.59	44.03	0.65	-79.64	10.93	47.44	-75.69	12.22	47.92	0.97	-134.9	118.69	-9.8	-130.41	122.11	-13.32	0.84	-149.93	69.22	-11.88	-143.99	71.88
23832	0.71	0.64	-79.6	109.44	0.65	-75.66	115.01	4.07	0.89	-74.5	59.16	9.8	-70.11	64.22	14.16	0.61	-80.66	19.32	35.39	-76.79	22.24	38.04	0.63	-89.35	17.09	43	-85.77	18.28	43.82	0.66	-80.09	9.9	45.45	-76.71	11.74	47.42	0.95	-136.46	117.28	-8.65	-131.79	121.07	-12.31	0.86	-150.51	67.46	-10.4	-145.51	70.96
23865	0.72	0.77	-80.77	109.11	-2.34	-76.81	113.71	2.66	0.83	-74.39	59.86	4.42	-71.09	63.28	12.01	0.68	-79.96	18.75	27.22	-77.52	21.53	35.75	0.64	-88.23	15.2	33.88	-86.33	17.66	41.77	0.65	-79.93	8.43	35.12	-77.44	11.07	44.84	0.93	-137.34	116.6	-7.88	-133.06	120.11	-11.35	0.87	-151.11	67.51	-9.47	-146.81	70.24
23899	0.75	0.86	-81.42	108.61	-5.38	-77.84	112.58	0.88	0.77	-75.22	60	1.55	-72.02	62.57	9.67	0.73	-79.81	19.45	23.63	-78.03	21.1	33.11	0.68	-88.09	15.3	31.55	-86.72	17.18	39.61	0.69	-78.91	8.4	31.19	-77.77	10.53	41.88	0.94	-136.94	116.46	-9.68	-133.93	119.32	-10.99	0.9	-151.15	68.78	-9.03	-147.81	69.93
23932	0.75	0.89	-82.69	109.08	-7.42	-78.92	111.81	-0.98	0.77	-76.2	60.19	0.12	-72.96	62.06	7.5	0.7	-80.89	20.36	20.05	-78.67	20.95	30.18	0.71	-88.81	15.64	27.75	-87.18	16.87	37.02	0.71	-79.88	8.73	27.38	-78.24	10.17	38.62	0.93	-136.2	116.08	-10.59	-134.44	118.62	-10.91	0.92	-150.27	69.16	-8.7	-148.37	69.77
23965	0.76	0.9	-83.21	108.73	-8.69	-79.88	111.14	-2.72	0.77	-78.18	61.34	-1.9	-74.13	61.91	5.36	0.75	-81.33	21.99	17.57	-79.26	21.16	27.3	0.71	-89.24	15.88	24.27	-87.64	16.67	34.17	0.71	-79.7	11.84	24.31	-78.56	10.5	35.34	0.93	-135.76	115.94	-9.84	-134.73	118.05	-10.68	0.92	-150.31	69.25	-7.78	-148.8	69.67
23999	0.76	0.92	-83.27	108.38	-9.38	-80.63	110.54	-4.22	0.77	-79.52	61.51	-4.47	-75.34	61.83	3.09	0.82	-83.27	21.12	12.01	-80.14	21.15	23.73	0.7	-90.03	16.48	19.14	-88.16	16.63	30.72	0.73	-81.12	11.21	18.89	-79.12	10.65	31.46	0.93	-134.95	114.7	-9.8	-134.78	117.33	-10.5	0.91	-149.43	68.06	-6.08	-148.94	69.33
24032	0.77	0.87	-83.23	108.41	-11.06	-81.2	110.08	-5.76	0.77	-79.52	62.32	-9.93	-76.27	61.93	0.05	0.81	-83.54	21.12	2.48	-80.89	21.15	18.59	0.73	-89.28	15.45	9.76	-88.4	16.39	25.73	0.82	-82.27	10.18	7.47	-79.8	10.55	25.59	0.91	-133.41	114.45	-9.53	-134.48	116.71	-10.29	0.9	-148.66	69.53	-5.83	-148.88	69.37
24066	0.77	0.82	-82.28	106.7	-14.02	-81.43	109.35	-7.64	0.77	-80.68	61.17	-12.2	-77.25	61.77	-2.84	0.73	-83.57	20.04	-0.88	-81.47	20.92	13.78	0.7	-88.96	14.77	5.89	-88.52	16.06	20.87	0.8	-82.84	9.52	3.11	-80.46	10.35	19.93	0.92	-131.69	113.34	-9.87	-133.9	115.99	-10.21	0.9	-148.08	70.61	-3.73	-148.71	69.63
24099	0.77	0.77	-80.98	104.72	-14.45	-81.33	108.35	-9.19	0.72	-80.02	59.51	-13.45	-77.86	61.3	-5.35	0.74	-85.33	19.63	-0.46	-82.31	20.66	10.24	0.67	-90.82	15.18	6.82	-89.01	15.88	17.42	0.82	-84.05	9.58	4.3	-81.23	10.19	15.98	0.89	-131.36	112.56	-8.53	-133.38	115.25	-9.86	0.88	-148.11	70.47	-0.17	-148.58	69.8
24132	0.79	0.75	-81.07	104.75	-15.27	-81.28	107.57	-10.57	0.7	-80.1	60.43	-14.92	-78.35	61.12	-7.62	0.77	-85.55	19.44	-2.15	-83.02	20.41	7.16	0.67	-91.01	15.22	4.55	-89.43	15.74	14.24	0.78	-84.44	9.44	1.46	-81.93	10.04	12.3	0.89	-131.29	112.51	-6.31	-132.95	114.67	-9.11	0.88	-144.85	70.86	1.88	-147.81	70.01
24166	0.78	0.7	-79.66	102.17	-15.04	-80.94	106.4	-11.57	0.79	-80.45	59.35	-17.85	-78.8	60.75	-10.05	0.81	-84.28	19.3	-9.46	-83.29	20.18	2.99	0.62	-89.08	16.33	-1.21	-89.36	15.86	10.4	0.79	-83.27	8.97	-6.37	-82.22	9.82	7.51	0.8	-130.63	111.96	-6.25	-132.48	114.09	-8.51	0.82	-143	69.42	3.86	-146.84	69.89
24199	0.78	0.75	-78.73	101.53	-15.41	-80.49	105.34	-12.43	0.77	-80.56	57.89	-17.98	-79.18	60.16	-11.93	0.83	-85.47	19.44	-6.89	-83.76	20.03	0.54	0.65	-90.75	16.08	0.59	-89.65	15.91	7.98	0.79	-84.09	9.52	-3	-82.62	9.76	4.85	0.8	-128.33	109.39	-7.91	-131.64	113.08	-8.39	0.71	-139.76	65.41	0.31	-145.39	68.97
24232	0.78	0.77	-77.73	100.86	-15.54	-79.93	104.36	-13.12	0.9	-78.99	58.65	-20.55	-79.14	59.84	-13.96	0.76	-83.73	20.3	-14.55	-83.75	20.09	-3.24	0.67	-87.73	16.34	-8.1	-89.25	15.99	3.97	0.74	-82.39	10.29	-12.36	-82.57	9.87	0.45	0.81	-125.57	109.72	-5.62	-130.38	112.36	-7.81	0.8	-138.08	66.25	2.34	-143.86	68.41
24266	0.77	0.75	-78.4	100.75	-16.08	-79.62	103.58	-13.77	0.91	-78.81	58.65	-21.31	-79.07	59.59	-15.69	0.73	-83.02	21	-15.7	-83.6	20.27	-6.36	0.71	-86.97	17.14	-10.04	-88.79	16.23	0.46	0.7	-81.83	10.84	-13.57	-82.41	10.06	-3.13	0.88	-121.97	109.5	-4.36	-128.6	111.75	-7.08	0.8	-135.6	66.19	1.83	-142.09	67.95
24299	0.79	0.8	-76.97	99.03	-16.47	-79.08	102.59	-14.36	0.96	-77.27	57.66	-23.96	-78.7	59.19	-17.63	0.7	-81.23	20.06	-15.43	-83.11	20.23	-8.6	0.71	-84.94	16.84	-8.42	-88.01	16.35	-1.74	0.71	-79.38	9.68	-12.44	-81.79	9.99	-5.48	0.94	-120.36	107.38	-3.17	-126.82	110.81	-6.26	0.84	-133.71	65.2	5.78	-140.28	67.38
24333	0.76	0.81	-76.39	97.75	-17.31	-78.53	101.53	-15.01	0.96	-77.5	55.34	-23.48	-78.45	58.38	-19	0.7	-80.54	18.03	-13.08	-82.58	19.78	-9.69	0.67	-85.3	16.29	-4.35	-87.46	16.34	-2.37	0.75	-79.05	7.76	-8.74	-81.23	9.53	-6.28	0.97	-118.97	104.32	-2.92	-125.1	109.4	-5.55	0.78	-129.79	63.29	7.39	-137.95	66.52
24366	0.76	0.8	-74.03	96.58	-18.66	-77.6	100.45	-15.8	1	-75.84	53.7	-24.2	-77.92	57.4	-20.2	0.64	-78.99	17.41	-12.44	-81.86	19.29	-10.34	0.72	-83.78	14.75	-3.79	-86.71	16.02	-2.71	0.73	-78.26	7.16	-9.36	-80.63	9.05	-7.02	0.97	-115.79	103.27	-4.05	-123.04	108.06	-5.23	0.71	-126.84	62.64	8.31	-135.46	65.71
24399	0.76	0.77	-70.63	96.38	-19.82	-76.13	99.56	-16.67	0.98	-72.57	52.88	-25.94	-76.83	56.44	-21.52	0.69	-76.6	16.39	-14.39	-80.78	18.7	-11.29	0.66	-81.29	14.31	-6.41	-85.58	15.67	-3.57	0.8	-74.8	7.19	-12.21	-79.43	8.67	-8.25	0.85	-112.61	102.03	-2.7	-120.7	106.74	-4.7	0.8	-125.76	62.7	10.59	-133.25	65.07
24433	0.77	0.81	-68.86	95.58	-19.91	-74.58	98.69	-17.37	0.99	-70.77	52.78	-26.64	-75.58	55.66	-22.68	0.7	-73.14	15.8	-18.21	-79.18	18.1	-12.9	0.68	-77.65	14.22	-8.18	-83.89	15.38	-4.63	0.83	-72.15	7.21	-13.95	-77.91	8.37	-9.59	0.81	-110.22	101.62	-1.57	-118.31	105.61	-4.04	0.91	-123.75	61.45	10	-131.07	64.3
24466	0.79	0.8	-68.12	95.45	-19.91	-73.18	97.99	-17.92	1	-69.34	52.73	-24.31	-74.27	55.03	-23.05	0.74	-71.54	16.73	-15.22	-77.55	17.81	-13.44	0.77	-76.2	13.95	-7.32	-82.23	15.08	-5.24	0.85	-70.44	6.86	-13.53	-76.31	8.06	-10.5	0.9	-106.88	101.24	-2.14	-115.67	104.65	-3.64	0.98	-120.45	60.17	7.46	-128.61	63.42
24499	0.77	0.86	-66.11	94.13	-19.88	-71.64	97.15	-18.34	0.99	-68.29	52.53	-24.68	-73	54.5	-23.41	0.73	-69.75	17.1	-15.02	-75.87	17.67	-13.79	0.69	-73.37	15.19	-7.09	-80.29	15.11	-5.65	0.81	-68.05	6.86	-13.14	-74.52	7.81	-11.1	0.92	-104.58	100.77	-1.73	-113.09	103.8	-3.24	0.96	-117.56	60.44	6.64	-126.03	62.79
24533	0.76	0.87	-61.24	93.29	-21.11	-69.33	96.32	-18.93	0.9	-64.71	52.36	-25.52	-71.21	54.05	-23.87	0.69	-66.59	16.79	-20.34	-73.83	17.49	-15.27	0.72	-70.59	13.81	-10.53	-78.14	14.84	-6.74	0.71	-65.59	6.82	-15.91	-72.56	7.61	-12.19	0.86	-101.31	99.98	-0.41	-110.32	102.97	-2.64	0.89	-113.32	61.22	8.38	-123.03	62.46
24566	0.76	0.94	-59.47	92.26	-21.67	-67.11	95.43	-19.52	0.93	-63.04	52.67	-25.55	-69.41	53.76	-24.24	0.65	-64.63	17.44	-19.68	-71.77	17.48	-16.26	0.7	-68.3	14.25	-10.12	-75.92	14.72	-7.49	0.68	-63.55	7.31	-15.27	-70.55	7.55	-12.88	0.79	-97.66	98.87	-0.88	-107.31	102.08	-2.27	0.79	-111.13	61.48	9.7	-120.2	62.25
24600	0.79	0.95	-55.98	92.91	-20.88	-64.57	94.89	-19.81	0.99	-59.82	52.15	-22.45	-67.28	53.42	-23.86	0.77	-62.86	17.36	-10.35	-69.77	17.45	-14.98	0.65	-66.08	15.27	-2.26	-73.68	14.83	-6.37	0.84	-61.15	7.63	-7.41	-68.43	7.56	-11.7	0.7	-95.86	100.26	-1.05	-104.58	101.68	-2.01	0.82	-110.07	62.1	8.75	-117.79	62.22
24633	0.81	0.92	-53.51	93.52	-19.18	-62.02	94.6	-19.67	1	-55.74	53.46	-21.18	-64.67	53.43	-23.3	0.86	-58.55	18.36	-10.3	-67.21	17.64	-14	0.67	-62.21	16.11	-2.05	-71.04	15.09	-5.46	0.9	-56.92	8.9	-7.46	-65.8	7.84	-10.8	0.83	-94.25	99.82	1.44	-102.11	101.28	-1.29	0.84	-108.25	62.8	9.15	-115.52	62.34
24666	0.8	0.85	-52.79	94.93	-19.56	-59.88	94.67	-19.65	1	-54.02	54.68	-22.92	-62.23	53.69	-23.22	0.79	-55.62	18.98	-15.45	-64.52	17.91	-14.3	0.71	-57.22	15.27	-8.56	-67.79	15.13	-6.12	0.82	-53.79	9.81	-13.97	-63.01	8.23	-11.47	0.95	-91.21	100.91	2.39	-99.49	101.2	-0.51	0.76	-105.89	63.07	8.47	-113.22	62.49
24700	0.79	0.82	-52.04	95.4	-19.09	-58.06	94.82	-19.54	1	-53.04	55.04	-21.74	-60.11	53.96	-22.91	0.88	-53.83	20.22	-11.13	-62.04	18.37	-13.65	0.77	-55.79	17.32	-2.98	-64.95	15.57	-5.47	0.82	-51.44	11.51	-8.4	-60.3	8.9	-10.84	0.99	-89.43	102.24	3.8	-97.08	101.42	0.41	0.83	-104.39	65.03	9.93	-111.13	63.01
24733	0.79	0.93	-51.31	92.87	-21.05	-56.5	94.41	-19.85	0.98	-52.71	53.14	-21.32	-58.41	53.8	-22.59	0.78	-52.23	19.9	-3.6	-59.74	18.68	-11.6	0.78	-54.11	19.68	4.97	-62.37	16.41	-3.34	0.69	-48.59	12.55	0.24	-57.53	9.65	-8.58	0.97	-86.99	100.97	2.73	-94.66	101.33	0.9	0.8	-102.84	63.68	8.56	-109.16	63.14
24767	0.79	0.92	-49.89	92.6	-21.45	-54.98	94.03	-20.18	0.96	-51.98	53.38	-20.16	-56.93	53.71	-22.1	0.75	-50.09	20.01	-3.4	-57.48	18.95	-9.89	0.73	-49.9	20.03	5.42	-59.39	17.16	-1.51	0.76	-46.25	11.82	0.23	-54.86	10.1	-6.74	0.92	-84.39	100.34	1.76	-92.2	101.12	1.08	0.74	-99.29	63.77	7.13	-106.82	63.27
24800	0.78	0.89	-47.13	91.1	-22.05	-53.17	93.42	-20.57	0.94	-51.16	52.69	-19.77	-55.61	53.5	-21.63	0.67	-47.93	19.75	-2.52	-55.23	19.12	-8.32	0.69	-47.92	20.27	5.67	-56.63	17.81	0.02	0.83	-44.63	11.75	0.49	-52.42	10.44	-5.21	0.83	-80.76	99.82	3.81	-89.45	100.85	1.66	0.74	-95.2	63.59	10.36	-104.05	63.33
24833	0.8	0.94	-45.75	90.22	-21.33	-51.46	92.74	-20.72	0.86	-48.94	53.31	-20.09	-54.09	53.46	-21.32	0.82	-46.78	19.32	-4.11	-53.24	19.16	-7.42	0.75	-46.14	18.48	3.93	-54.11	17.95	0.86	0.84	-42.13	11.15	-1.37	-49.97	10.59	-4.39	0.96	-77.04	100.06	7.66	-86.45	100.69	2.94	0.75	-92.35	63.38	11.84	-101.24	63.34
24867	0.82	0.95	-44.89	89.08	-21.54	-49.95	91.97	-20.89	0.91	-47.63	53.47	-20.83	-52.62	53.46	-21.22	0.89	-44.44	18.86	-6.03	-51.18	19.1	-7.13	0.74	-44.07	17.7	2.66	-51.7	17.9	1.24	0.88	-40.48	10.54	-3.46	-47.71	10.58	-4.19	1	-74.6	99.36	7.65	-83.58	100.41	3.95	0.77	-89.22	62.99	11.92	-98.35	63.27
24900	0.82	0.96	-43.71	88.66	-21.42	-48.52	91.27	-21	0.97	-45.75	53.42	-20.54	-51.05	53.45	-21.08	0.91	-42.32	19.42	-4.78	-49.09	19.16	-6.63	0.81	-42.96	18.28	4.18	-49.6	17.97	1.87	0.86	-38.69	10.95	-1.75	-45.57	10.65	-3.68	1	-72.4	98.74	8.81	-80.86	100.06	5	0.77	-87.3	63.7	13.16	-95.68	63.36
24933	0.82	0.97	-41.18	86.55	-21.58	-46.84	90.26	-21.12	1	-42.39	52.33	-21.33	-49.07	53.23	-21.13	0.89	-40.53	17.83	-5.11	-47.08	18.89	-6.31	0.76	-41.86	16.1	3.7	-47.76	17.59	2.25	0.86	-37.72	8.98	-1.15	-43.71	10.31	-3.14	0.93	-69.66	96.03	8.47	-78.14	99.22	5.74	0.78	-84.91	63.05	13.83	-93.08	63.3
24967	0.83	0.96	-39.1	85.59	-20.94	-45.06	89.26	-21.08	0.95	-41	51.64	-19.34	-47.21	52.9	-20.77	0.81	-39.7	16.58	-2.94	-45.35	18.42	-5.59	0.78	-40.86	16.98	6.12	-46.13	17.47	3.08	0.82	-36.8	8.99	0.35	-42.08	10.05	-2.4	0.88	-68.36	95	7.97	-75.77	98.33	6.22	0.72	-80.28	61.64	12.69	-89.97	62.96
25000	0.82	0.95	-37.91	85.49	-22.15	-43.43	88.45	-21.3	1	-39.18	51.24	-21.85	-45.37	52.56	-20.99	0.85	-38.31	16.86	-7.55	-43.72	18.11	-6	0.71	-39.34	16.02	1.63	-44.54	17.18	2.77	0.85	-35.25	8.11	-4.58	-40.49	9.66	-2.85	0.68	-63.73	94.53	7.54	-72.85	97.53	6.5	0.74	-77.18	62.15	13.52	-86.86	62.8
25034	0.81	0.95	-37.82	85.26	-23.19	-42.15	87.77	-21.69	0.95	-38.21	49.68	-21.59	-43.73	51.97	-21.11	0.84	-36.86	16.88	-6.72	-42.13	17.86	-6.15	0.7	-37.65	16.38	2.55	-42.93	17.02	2.73	0.78	-33.45	8.23	-3.56	-38.85	9.37	-3	0.79	-61.31	93.45	8.48	-70.04	96.66	6.92	0.83	-74	60.4	14.3	-83.71	62.31
25067	0.81	0.98	-36.56	86.61	-23.11	-40.88	87.52	-21.98	1	-37.41	51.49	-24.73	-42.28	51.87	-21.84	0.75	-34.82	17.96	-15.43	-40.43	17.88	-8.03	0.74	-33.52	14.32	-8.59	-40.73	16.47	0.43	0.68	-31.81	8.68	-14.16	-37.22	9.23	-5.28	0.85	-56.62	94.8	9.15	-66.76	96.27	7.39	0.76	-68.99	62.38	17.15	-80.07	62.32
25100	0.8	0.85	-33.27	87	-24.27	-39.14	87.41	-22.45	1	-37.24	52.09	-27.03	-41.13	51.92	-22.91	0.79	-34.13	17.53	-21.57	-38.98	17.81	-10.9	0.67	-31.67	13.62	-12.57	-38.6	15.88	-2.33	0.74	-31.31	7.57	-19.36	-35.85	8.89	-8.28	0.79	-51.65	95.67	10.25	-63.02	96.14	8	0.72	-62.66	62.86	22.3	-75.71	62.43
25134	0.81	0.9	-30.74	86.5	-23	-37.22	87.22	-22.57	1	-35.34	53.85	-26.59	-39.82	52.31	-23.68	0.75	-32.27	18.87	-23.01	-37.44	18.02	-13.54	0.69	-29.57	13.24	-15.54	-36.48	15.34	-5.21	0.8	-30.11	8.15	-21.91	-34.54	8.74	-11.28	0.72	-47.91	92.32	12.33	-59.27	95.34	8.92	0.86	-58.2	61.43	20.89	-71.29	62.23
25167	0.81	0.94	-29.28	86.77	-23.01	-35.4	87.13	-22.66	0.98	-34.4	54.9	-26.39	-38.59	52.83	-24.24	0.74	-31.7	19.88	-22.07	-36.12	18.4	-15.42	0.63	-28.69	15.07	-15.09	-34.66	15.28	-7.41	0.78	-29.99	9.27	-21.87	-33.5	8.85	-13.65	0.78	-45.84	92.28	13.87	-55.92	94.69	9.98	0.93	-54.71	61.5	19.82	-67.07	62.08
25200	0.81	0.97	-28.11	87.65	-24.47	-33.73	87.23	-23.03	0.91	-35.1	55.11	-30.87	-37.81	53.29	-25.65	0.72	-32.32	20.15	-27.8	-35.26	18.75	-18.22	0.64	-28.78	15.71	-19.4	-33.29	15.37	-10.13	0.74	-30.58	10.08	-27.28	-32.84	9.09	-16.77	0.75	-41.63	95.57	13.27	-52.35	94.88	10.69	0.77	-51.35	64.16	23.7	-63.06	62.5
25234	0.79	0.99	-25.75	88.15	-25.14	-31.9	87.42	-23.47	0.83	-33.25	54.48	-31	-36.79	53.54	-26.79	0.68	-31.84	19.7	-28.14	-34.49	18.94	-20.48	0.72	-27.48	15.55	-19.36	-31.95	15.41	-12.23	0.78	-29.79	9.41	-27.27	-32.16	9.16	-19.2	0.8	-37.75	95.77	13.68	-48.68	95.06	11.33	0.72	-45.8	64.51	26.27	-58.62	62.9
25267	0.79	1	-24.57	88.44	-25.3	-30.21	87.63	-23.85	0.76	-32.36	54.78	-31.04	-35.81	53.79	-27.7	0.71	-31.55	20.14	-27.95	-33.84	19.19	-22.19	0.71	-26.41	15.84	-20.52	-30.68	15.5	-14.13	0.79	-29.4	9.86	-26.87	-31.55	9.3	-20.97	0.74	-34.13	96.18	12.7	-45.01	95.29	11.62	0.76	-43.64	64.82	25.49	-54.77	63.3
25301	0.79	1	-23.81	89.7	-24.94	-28.75	88.05	-24.07	0.8	-31.31	56.86	-30.51	-34.81	54.42	-28.3	0.76	-30.39	21.9	-29.29	-33.08	19.75	-23.81	0.85	-25.02	18.01	-22.49	-29.39	16	-16.05	0.72	-28.44	12.03	-29.51	-30.87	9.85	-22.95	0.71	-29.84	96.22	13.1	-41.18	95.48	11.93	0.84	-36.86	66.73	25.82	-50.14	64
25334	0.78	1	-22.58	89.08	-24.03	-27.34	88.26	-24.06	0.85	-30.54	57.55	-29.35	-33.87	55.07	-28.53	0.84	-29.05	22.96	-29.09	-32.19	20.41	-25.01	0.87	-23.98	19.14	-22.81	-28.16	16.64	-17.6	0.67	-26.99	14.01	-29.9	-30.02	10.71	-24.55	0.73	-26.39	95.52	14.5	-37.43	95.49	12.48	0.73	-31.91	65.67	25.9	-45.39	64.34
25367	0.78	1	-21.29	89.42	-23.97	-25.96	88.49	-24.04	0.87	-29.14	57.6	-30.12	-32.82	55.59	-28.86	0.82	-27.56	22.97	-31.01	-31.17	20.94	-26.37	0.83	-23.29	18.66	-25.45	-27.06	17.05	-19.41	0.66	-25.82	13.61	-32.13	-29.1	11.31	-26.3	0.7	-24.28	96.28	13.93	-34.1	95.65	12.78	0.77	-30.28	67.06	26.1	-41.46	64.91
25401	0.82	0.98	-19.18	88.09	-23.45	-24.42	88.41	-23.92	0.94	-26.34	56.55	-28.89	-31.39	55.79	-28.87	0.84	-26.88	22.23	-30.87	-30.23	21.21	-27.38	0.82	-23.22	17.61	-25.36	-26.19	17.17	-20.77	0.69	-25.37	13.13	-32.63	-28.28	11.69	-27.76	0.75	-21.04	94.14	15.25	-30.8	95.34	13.3	0.78	-25.31	64.15	25.41	-37.26	64.75
25434	0.83	0.86	-16.34	86.19	-24.28	-22.57	87.96	-24	0.98	-24.88	55.45	-27.06	-29.94	55.72	-28.49	0.9	-26.24	20.33	-27.06	-29.35	21.03	-27.31	0.76	-22.18	15.89	-21.49	-25.3	16.91	-20.93	0.85	-24.78	10.48	-28.19	-27.52	11.44	-27.86	0.76	-17.22	92.93	14.79	-27.38	94.85	13.62	0.77	-19.87	63.11	24.88	-32.73	64.42
25467	0.84	0.95	-14.03	86.13	-24.18	-20.62	87.59	-24.03	1	-23.7	55.67	-25.35	-28.55	55.71	-27.85	0.94	-25.25	20.36	-24.43	-28.45	20.89	-26.69	0.76	-20.54	16.22	-19.72	-24.24	16.77	-20.67	0.88	-23.92	10.88	-24.85	-26.74	11.33	-27.2	0.79	-13.64	91.29	15.15	-23.91	94.12	13.94	0.83	-14.82	61.59	22.8	-28.03	63.85
25501	0.84	0.96	-13.55	84.92	-23.82	-19	87.04	-23.99	1	-22.33	53.65	-22.77	-27.16	55.29	-26.82	0.91	-24.38	19.04	-20.83	-27.56	20.52	-25.47	0.63	-17.98	16.09	-15.84	-22.84	16.63	-19.64	0.92	-23.5	9.14	-20.61	-26.04	10.88	-25.8	0.92	-10.35	90.6	13.99	-20.49	93.38	13.95	0.93	-10.23	59.54	20.75	-23.35	62.97
25534	0.85	0.97	-11.71	84.14	-24.2	-17.33	86.45	-24.03	1	-21.43	52.95	-23.31	-25.88	54.82	-26.11	0.93	-24.02	18.71	-22.75	-26.79	20.15	-24.91	0.67	-17.34	14.87	-17.78	-21.62	16.28	-19.25	0.93	-23.14	8.9	-22.95	-25.41	10.48	-25.21	0.95	-6.92	89.7	13.95	-17.07	92.61	13.95	0.96	-7.55	59.07	21.47	-19.21	62.17
25568	0.85	0.97	-10.17	84.49	-24.17	-15.69	86.04	-24.06	0.98	-19.4	52.44	-23.19	-24.43	54.34	-25.5	0.94	-22.09	18.8	-24.44	-25.77	19.88	-24.81	0.61	-15.42	15.01	-20.41	-20.23	16.02	-19.49	0.91	-21.13	9.02	-25.44	-24.48	10.19	-25.26	0.95	-4.65	90.16	13.88	-13.94	92.1	13.94	0.97	-4.58	58.22	20.62	-15.39	61.35
25601	0.83	0.97	-8.81	84.3	-23.6	-14.11	85.68	-23.97	0.89	-17.86	52.51	-21.65	-22.95	53.97	-24.7	0.94	-20.23	19	-22.76	-24.55	19.7	-24.4	0.71	-14.09	14.5	-17.77	-18.86	15.71	-19.13	0.93	-19.47	8.6	-23.77	-23.4	9.87	-24.95	0.82	-0.64	89.5	12.97	-10.6	91.55	13.74	0.9	-0.38	58.02	19.62	-11.48	60.65
25634	0.84	0.97	-7.42	83.23	-23.1	-12.58	85.17	-23.79	0.82	-16.62	53.39	-21.06	-21.53	53.85	-23.94	0.87	-17.98	19.33	-20.46	-23.11	19.63	-23.6	0.73	-11.67	14.53	-15.16	-17.24	15.47	-18.33	0.87	-16.99	7.58	-21.03	-21.99	9.4	-24.16	0.9	2.36	88.21	13.66	-7.34	90.85	13.72	0.89	3.81	57.43	18.34	-7.5	59.98
25668	0.84	0.96	-4.92	82.86	-22.66	-10.83	84.69	-23.57	0.91	-14.29	52.22	-22.28	-19.9	53.52	-23.6	0.75	-15.97	18.45	-22.85	-21.52	19.39	-23.45	0.83	-8.78	13.36	-17.27	-15.33	15.04	-18.11	0.85	-15.57	7.63	-23.38	-20.58	9.04	-24	0.92	4.8	87.47	14.18	-4.3	90.14	13.81	0.91	5.93	56.11	19.22	-4.03	59.16
25701	0.84	0.85	-1.41	82.41	-23.49	-8.66	84.22	-23.55	0.94	-10.92	50.75	-21.31	-17.86	52.95	-23.12	0.85	-11.94	16.82	-20.85	-19.37	18.86	-22.92	0.86	-5.53	11.61	-15.91	-13.09	14.33	-17.67	0.94	-12.4	6.2	-21.47	-18.77	8.45	-23.49	0.98	8.29	87.42	12.91	-1.15	89.56	13.63	0.92	8.92	55.6	18.23	-0.7	58.41
25735	0.85	0.82	0.87	81.72	-23.94	-6.45	83.69	-23.63	0.93	-8.91	50.26	-20.57	-15.81	52.39	-22.58	0.79	-9.07	17.63	-16.99	-17.03	18.61	-21.68	0.83	-2.1	11.69	-12.62	-10.55	13.78	-16.63	0.9	-9.47	5.46	-17.83	-16.68	7.83	-22.32	1	10.79	87.97	11.04	1.83	89.23	13.11	0.93	11.64	56.87	17.76	2.46	58.08
25768	0.82	0.95	3.73	83.35	-24.22	-4.08	83.62	-23.75	0.94	-6.4	50.58	-20.34	-13.64	52.02	-22.11	0.8	-6.75	16.89	-18.94	-14.66	18.26	-21.11	0.69	0.66	11.12	-14.6	-7.94	13.23	-16.21	0.94	-7.11	5.52	-19.81	-14.5	7.35	-21.8	0.92	13.29	89.16	12.24	4.68	89.21	12.93	0.81	15.95	57.33	18.35	5.9	57.93
25801	0.81	0.97	5.53	83.82	-24.31	-1.83	83.66	-23.86	0.99	-4.2	51.99	-23.3	-11.46	52.01	-22.36	0.85	-3.22	17.46	-21.86	-12.01	18.09	-21.27	0.78	3.33	11.56	-17.97	-5.29	12.88	-16.57	0.9	-3.41	5.83	-22.87	-11.96	7.03	-22.02	0.88	17.31	89.06	12.58	7.82	89.18	12.86	0.86	17.15	59.04	20.77	8.74	58.16
25835	0.78	0.98	7.33	83.18	-24.42	0.32	83.56	-23.97	0.86	-1.16	51.97	-22.27	-9.06	52	-22.34	0.69	0.66	17.76	-19.7	-9.03	18.02	-20.94	0.81	6.19	11.91	-16.69	-2.58	12.68	-16.59	0.75	-0.29	5.86	-20.57	-9.24	6.79	-21.72	0.95	21.68	89.9	12.38	11.27	89.33	12.77	0.87	17.61	60.7	21.71	10.95	58.68
25868	0.79	0.96	10.43	83.75	-25.29	2.7	83.6	-24.24	0.93	2.57	52.83	-24.89	-6.32	52.17	-22.86	0.86	3.01	18.07	-25.88	-6.17	18.03	-21.94	0.9	9.21	11.82	-21.3	0.23	12.5	-17.55	0.89	4.98	7.29	-26.05	-5.88	6.89	-22.6	0.95	23.93	91.73	11.83	14.43	89.82	12.58	0.79	19.02	62.77	23.09	12.95	59.5
25901	0.79	0.94	13.64	84.2	-25.51	5.28	83.72	-24.5	0.99	5.84	53.38	-25	-3.44	52.42	-23.29	0.89	5.5	17.99	-25.99	-3.39	18.03	-22.76	0.91	11.65	11.54	-21.64	2.96	12.3	-18.39	0.94	7.54	7.24	-26.9	-2.67	6.96	-23.47	0.95	26.34	91.84	11.93	17.39	90.23	12.44	0.84	23.48	62.86	23.84	15.54	60.18
25935	0.81	0.84	15.86	84.12	-25.19	7.79	83.8	-24.64	0.99	8.64	52.7	-23.2	-0.56	52.47	-23.27	0.93	8.72	17.89	-24.97	-0.48	18	-23.21	0.8	15.33	12.2	-21.27	5.94	12.28	-18.98	0.96	9.78	7.45	-26.21	0.32	7.06	-24.03	0.86	29.69	90.16	12.6	20.45	90.21	12.48	0.94	26.35	60.5	23.38	18.19	60.25
25968	0.8	0.93	18.28	85.48	-25.84	10.29	84.14	-24.88	1	10.57	54.2	-24.15	2.11	52.82	-23.45	0.95	10.48	18.89	-25.51	2.16	18.18	-23.68	0.75	17.45	13.5	-23.05	8.72	12.53	-19.83	0.92	11.46	7.72	-27.35	3.01	7.2	-24.72	0.79	31.8	92.79	11.46	23.26	90.74	12.27	0.82	28.29	63.91	23.89	20.66	61
26002	0.79	0.98	20.13	85.66	-25.72	12.64	84.45	-25.06	1	11.62	53.72	-23.31	4.39	53	-23.42	0.92	13.09	18.03	-24.41	4.79	18.15	-23.83	0.83	20.71	13.48	-22.29	11.63	12.72	-20.34	0.84	14.33	6.91	-25.98	5.75	7.14	-24.98	0.92	37.58	93.75	11.64	26.83	91.35	12.14	0.77	33.52	63.91	24.2	23.81	61.6
26035	0.8	0.98	22.12	84.84	-25.61	14.89	84.53	-25.17	0.96	14.29	53.19	-22.95	6.75	53.04	-23.33	0.85	16.51	17.79	-24.48	7.62	18.08	-23.97	0.86	24.5	13.1	-21.05	14.76	12.8	-20.49	0.88	19.34	7.94	-24.48	9.05	7.3	-24.88	0.96	41.79	93.45	10.97	30.57	91.78	11.9	0.86	37.36	63.18	23.94	27.14	61.93
26068	0.78	0.98	24.04	85.54	-25.75	17.07	84.73	-25.29	0.87	15.5	52.96	-24.02	8.84	53.02	-23.47	0.89	18.96	17.68	-27.25	10.37	18	-24.64	0.89	26.23	12.98	-24.39	17.56	12.84	-21.31	0.88	21.17	7.38	-27.95	12.01	7.32	-25.51	0.89	43.45	93.86	10.92	33.79	92.21	11.7	0.85	39.06	63.15	25.52	30.08	62.18
26102	0.81	0.97	25.74	85.84	-25.46	19.12	84.96	-25.32	0.94	18.95	52.17	-22.85	11.25	52.85	-23.34	0.87	20.55	17.16	-27.41	12.83	17.83	-25.22	0.88	28.48	12.21	-25.69	20.21	12.71	-22.23	0.89	22.23	6.91	-28.89	14.5	7.23	-26.21	0.79	47.14	92.48	10.39	37.13	92.26	11.44	0.86	44.21	60.17	23.78	33.58	61.77
26135	0.8	0.95	27.56	86.27	-26	21.12	85.22	-25.46	0.92	20.04	51.27	-23.01	13.34	52.53	-23.27	0.87	21.63	16.61	-27.08	14.95	17.58	-25.6	0.82	30.27	11.7	-25.24	22.66	12.51	-22.87	0.91	23.47	6.33	-28.36	16.67	7.05	-26.66	0.85	50.33	92.71	9.72	40.44	92.36	11.08	0.71	48.39	59.91	24.67	37.27	61.39
26168	0.8	0.92	30.39	84.79	-24.41	23.31	85.14	-25.25	0.94	22.34	50.96	-21.83	15.48	52.22	-22.98	0.83	23.86	16.05	-27.37	17.08	17.27	-25.97	0.76	33.51	11.24	-26.4	25.29	12.25	-23.62	0.85	25.74	5.76	-29.8	18.85	6.79	-27.32	1	54.07	90.49	10.27	43.86	91.98	10.92	0.83	52.3	58.29	23.06	41.03	60.77
26202	0.77	0.92	33.82	83.98	-24.28	25.81	84.9	-25.05	0.94	24.36	49.98	-21.55	17.59	51.76	-22.69	0.79	26.38	15.92	-24.55	19.31	16.99	-25.68	0.86	35.56	9.79	-23.43	27.79	11.74	-23.58	0.86	28.53	3.88	-27.18	21.19	6.19	-27.29	1	57.44	90.51	11.41	47.27	91.68	11.02	0.85	54.64	58.9	24.12	44.46	60.39
26235	0.78	0.98	36.41	83.98	-22.78	28.33	84.72	-24.6	0.92	27.54	49.83	-20.46	19.95	51.36	-22.24	0.8	28.98	15.17	-24.33	21.61	16.62	-25.4	0.91	37.33	9.09	-23.13	30.08	11.2	-23.48	0.8	30.49	3.62	-27.42	23.41	5.66	-27.32	0.87	62.5	88.96	11	51.1	91.13	11.02	0.88	59.27	56.81	23.77	48.18	59.65
26269	0.78	0.99	39.07	85.37	-23.48	30.89	84.85	-24.37	0.83	31.93	49.74	-22.71	22.81	51.03	-22.33	0.68	32.16	14.46	-28.31	24.14	16.18	-26	0.93	39.15	8.52	-26.88	32.27	10.65	-24.19	0.69	33.12	4.29	-31.54	25.74	5.38	-28.2	0.93	66.17	89.43	10.27	54.92	90.78	10.86	0.74	63.98	57.77	26.15	52.18	59.26
26302	0.8	0.98	41.53	84.76	-22.78	33.44	84.83	-24.04	0.88	35.25	49.16	-23.39	25.81	50.65	-22.55	0.77	34.24	14.15	-28.13	26.56	15.76	-26.44	0.94	40.72	7.92	-26.77	34.29	10.08	-24.73	0.72	34.45	3.75	-31.72	27.82	5.04	-28.94	0.99	69.64	88.83	9.76	58.65	90.39	10.64	0.82	66.83	57.46	25.88	55.9	58.89
26335	0.79	0.94	45.57	85.24	-23.1	36.36	84.91	-23.85	0.84	37.15	48.5	-22.66	28.54	50.2	-22.57	0.82	36.15	14.43	-26.55	28.85	15.48	-26.46	0.92	42.04	8.39	-25.33	36.14	9.73	-24.86	0.77	35.91	3.77	-29.43	29.74	4.78	-29.04	0.95	72.5	91.18	10.06	62.16	90.55	10.52	0.82	68.99	58.82	28.65	59.21	58.88
26369	0.76	0.93	49.55	85.57	-23.7	39.55	85.05	-23.82	0.72	39.32	48.93	-15.84	31.14	49.94	-21.18	0.71	40.23	15.81	-16.06	31.58	15.55	-24.33	0.73	46.43	9.5	-15.27	38.59	9.68	-22.93	0.77	39.91	4.25	-16.96	32.16	4.67	-26.59	0.89	76.64	91.83	7.98	65.84	90.8	10	0.86	74.36	58.16	25.7	63.06	58.73
26402	0.76	0.96	52.29	85.53	-23.77	42.66	85.15	-23.81	0.81	42.35	49.57	-11.65	33.86	49.86	-19.16	0.7	42.98	15.99	-9.78	34.33	15.64	-21.21	0.66	48.35	10.21	-9.34	40.92	9.79	-20.06	0.8	42.87	5.21	-11.14	34.72	4.78	-23.29	0.88	82.9	90.78	7.68	70.2	90.8	9.52	0.76	81.36	57.56	25.33	67.76	58.49
26435	0.81	0.92	53.78	86.19	-18.75	45.36	85.36	-22.77	0.98	45.34	53.73	-8.29	36.63	50.64	-16.8	0.73	46.09	16.25	-5.33	37.17	15.76	-17.69	0.82	51.64	11.67	-5.64	43.48	10.17	-16.91	0.83	45.9	6.12	-6.36	37.39	5.05	-19.53	0.98	87.99	90.3	8.62	74.78	90.7	9.34	0.91	88.12	57.92	21.76	73.04	58.37
26469	0.81	0.88	55.68	85.85	-17.48	47.87	85.46	-21.66	0.85	48.44	53.76	-5.96	39.5	51.27	-14.39	0.66	47.33	16.06	-3.06	39.62	15.82	-14.34	0.82	54	10.87	-3.64	46	10.31	-13.93	0.8	46.07	6.03	-3.88	39.47	5.25	-15.93	0.93	92.88	89.74	5.91	79.48	90.51	8.63	0.83	93.74	57.56	18.25	78.48	58.21
26502	0.82	0.85	58.07	88.2	-17.39	50.34	86.02	-20.76	0.89	49.87	52.62	-6.19	42.02	51.55	-12.55	0.68	49.02	16.54	-3.6	41.88	15.97	-11.86	0.86	55.39	10.94	-4.34	48.24	10.44	-11.75	0.72	47.8	6.66	-4.37	41.45	5.53	-13.25	0.79	95.55	91.1	4.67	83.65	90.63	7.8	0.82	100.94	57.01	16.49	84.46	57.96
26536	0.8	0.8	61.32	90.73	-16.42	53	86.99	-19.84	0.94	52.13	53.11	-7.4	44.46	51.86	-11.4	0.81	50.57	17.09	-8.92	43.96	16.19	-11.19	0.93	55.68	10.79	-9.86	50.01	10.51	-11.33	0.83	49.5	6.7	-10.64	43.35	5.77	-12.65	0.81	99.44	92.29	2.57	87.75	90.96	6.69	0.87	104.85	56.59	15.41	89.92	57.68
26569	0.8	0.77	64.71	88.23	-18.66	55.84	87.25	-19.59	0.95	53.57	54.01	-8.62	46.65	52.3	-10.79	0.85	51.74	17.39	-9.61	45.81	16.44	-10.84	0.93	56.2	10.73	-10.56	51.46	10.55	-11.16	0.86	49.99	7.42	-10.91	44.91	6.11	-12.26	0.86	103.63	90.08	1.12	91.87	90.78	5.51	0.9	108.8	56.41	12.96	94.97	57.42
26602	0.81	0.85	65.84	88.5	-18.44	58.27	87.51	-19.35	0.96	54.68	54.03	-8.34	48.57	52.66	-10.25	0.86	52.45	17.38	-8.93	47.38	16.63	-10.42	0.91	56.72	10.72	-10.33	52.69	10.59	-10.98	0.89	51.05	7.22	-10.22	46.34	6.33	-11.81	0.82	106.61	90.97	-0.06	95.69	90.82	4.31	0.82	111.9	56.67	12.02	99.5	57.26
26636	0.8	0.87	67.77	89.44	-18.55	60.56	87.91	-19.18	0.98	56.94	54.38	-6.62	50.57	53.01	-9.46	0.84	54.67	17.88	-5.14	49.09	16.88	-9.25	0.87	59.14	11.04	-6.39	54.18	10.68	-9.98	0.91	53.13	7.29	-5.32	47.92	6.53	-10.36	0.75	110.79	92.42	-0.64	99.6	91.14	3.24	0.96	116.21	56.57	9.71	103.95	57.12
26669	0.79	0.86	69.15	90.03	-18.11	62.62	88.35	-18.96	0.98	59.11	53.96	-5.51	52.6	53.21	-8.59	0.8	56.53	17.57	-3.71	50.83	17.02	-8.02	0.81	61.31	10.05	-5.57	55.83	10.55	-9.02	0.89	54.4	6.78	-3.79	49.42	6.58	-8.89	0.75	112.5	92.57	-2.51	102.91	91.43	1.99	0.96	118.57	55.95	7.33	107.82	56.88
26702	0.79	0.91	71.25	90.86	-14.05	64.69	88.87	-17.93	0.9	61.64	54.58	-1.52	54.74	53.49	-7.04	0.74	59.05	17.98	-0.04	52.76	17.22	-6.24	0.75	62.74	9.54	-2.28	57.42	10.35	-7.54	0.88	55.3	6.56	-0.45	50.77	6.57	-6.99	0.83	116.2	92.97	-1.84	106.32	91.75	1.16	0.94	121.21	56.01	6.13	111.33	56.7
26736	0.78	0.88	73.12	89.98	-15.45	66.7	89.1	-17.41	0.76	64.08	54.37	-1.37	56.96	53.67	-5.79	0.69	62.09	17.22	0.1	54.94	17.22	-4.82	0.76	64.63	9.49	-2.6	59.08	10.17	-6.45	0.85	58.61	5.86	-0.41	52.57	6.43	-5.5	0.92	117.43	92.18	-4.1	109.14	91.84	0.02	0.85	122.48	54.58	2.52	114.22	56.27
26769	0.8	0.87	74.77	89.61	-15.94	68.61	89.21	-17.1	0.79	67.72	55.01	0.21	59.52	53.95	-4.46	0.7	63.96	18.44	5.53	57.06	17.47	-2.47	0.9	69.16	10.78	4.07	61.42	10.3	-4.1	0.83	62.82	6.91	7.34	54.95	6.53	-2.55	0.95	119.2	91.33	-6.79	111.67	91.73	-1.48	0.78	124.69	54.18	-0.49	116.9	55.84
26803	0.79	0.84	77.28	89.73	-16.3	70.66	89.31	-16.93	0.78	69.45	53.42	0.7	61.89	53.84	-3.31	0.71	66.59	16.8	5.36	59.3	17.33	-0.69	0.91	70.8	9.25	3.54	63.61	10.08	-2.38	0.75	63.28	5.33	6.57	56.89	6.29	-0.44	0.95	121.91	90.25	-8.7	114.23	91.43	-3.08	0.74	128.12	52.58	-2.21	119.76	55.16
26836	0.79	0.74	80.04	89.35	-16.09	72.88	89.32	-16.75	0.78	70.82	53.04	0.89	64.01	53.67	-2.39	0.75	67.94	16.21	6.59	61.33	17.11	0.97	0.91	71.77	8.66	4	65.5	9.8	-0.95	0.77	64.71	4.75	7.01	58.7	5.98	1.28	0.89	125.22	90.92	-12.13	116.95	91.33	-5.1	0.8	131.01	51.98	-3.64	122.59	54.5
26869	0.77	0.79	80.87	91.84	-15.39	74.77	89.84	-16.47	0.8	71.76	53.61	1.56	65.84	53.66	-1.52	0.77	70.47	16.12	6.55	63.48	16.91	2.24	0.88	73.95	8.71	4.37	67.47	9.57	0.25	0.83	68.29	4.9	7.07	60.93	5.76	2.61	0.77	127.97	92.01	-9.61	119.68	91.47	-6.1	0.76	133.98	51.34	-1.68	125.45	53.83
26903	0.77	0.83	82.38	91.17	-15.23	76.56	90.12	-16.21	0.82	72.94	53.75	2.27	67.51	53.68	-0.69	0.78	71.72	15.91	7.06	65.41	16.71	3.33	0.86	75.17	8	4.76	69.26	9.25	1.25	0.83	69.28	4.36	7.8	62.88	5.47	3.79	0.8	128.07	90.86	-11.01	121.74	91.35	-7.2	0.8	136.77	53.19	0.74	128.28	53.7
26936	0.78	0.89	84.44	92.64	-13.7	78.4	90.64	-15.69	0.84	74.46	54.78	2.94	69.14	53.9	0.1	0.76	73.15	16.41	6.63	67.22	16.65	4.07	0.86	76.15	8.14	3.47	70.86	9.03	1.74	0.86	70.2	4.76	6.99	64.58	5.33	4.51	0.83	129.97	92.64	-8.68	123.74	91.61	-7.52	0.89	137.9	55.05	5.06	130.66	53.98
26970	0.78	0.91	85.96	93.74	-12.63	80.17	91.28	-15.05	0.88	76.25	54.94	4.46	70.79	54.12	1.06	0.79	74.4	15.93	7.1	68.9	16.5	4.74	0.82	77.77	7.65	3.31	72.46	8.74	2.09	0.86	71.43	3.98	7.44	66.17	5.05	5.17	0.86	132.09	94.41	-7.46	125.75	92.18	-7.51	0.92	140.16	56.55	6.35	133	54.5
27003	0.76	0.91	86.81	94.81	-10.09	81.71	92.02	-14	0.91	77.64	54.85	7.09	72.38	54.26	2.38	0.75	76.26	16.29	7.03	70.61	16.46	5.24	0.76	79.84	8.23	2.01	74.16	8.64	2.07	0.86	73.4	4.45	6.93	67.84	4.93	5.56	0.81	133.51	95.81	-7.11	127.61	92.93	-7.42	0.8	142.84	56.24	4.75	135.41	54.85
27036	0.76	0.9	87.52	95.24	-9.22	83.06	92.7	-12.98	0.88	78.68	55.37	9.08	73.84	54.49	3.86	0.72	77.57	15.98	9.06	72.22	16.36	6.08	0.74	80.8	8.13	3.38	75.69	8.54	2.35	0.83	74.71	4.17	8.76	69.42	4.77	6.26	0.8	134.34	95.91	-6.81	129.21	93.55	-7.29	0.88	144.8	58.11	7.72	137.69	55.51
27070	0.76	0.89	87.75	95.57	-9.2	84.13	93.3	-12.18	0.8	80.06	55.95	10.2	75.27	54.79	5.27	0.65	79.3	16.7	11.03	73.86	16.43	7.17	0.76	80.3	9.82	6.11	76.74	8.8	3.16	0.81	77.13	4.82	11.14	71.2	4.78	7.33	0.84	135.96	96.82	-7.45	130.8	94.23	-7.32	0.94	147.36	59.38	8.79	140.03	56.31
27103	0.74	0.85	88.4	96.36	-8.66	85.1	93.95	-11.43	0.81	81.4	57.39	11.17	76.68	55.32	6.58	0.63	81.19	17.99	17.12	75.56	16.74	9.39	0.81	84.73	9.89	13.58	78.57	9.02	5.44	0.7	80.23	5.62	18.17	73.29	4.95	9.76	0.86	138.42	97.65	-9.06	132.59	94.94	-7.69	0.95	149.44	59.65	7.88	142.31	57
27136	0.74	0.81	89.55	96.9	-7.21	86.1	94.57	-10.53	0.9	84.91	57.59	11.13	78.56	55.79	7.59	0.69	82.89	18.78	16.14	77.24	17.16	10.9	0.86	86.48	10.17	12.33	80.38	9.25	6.96	0.71	80.07	6.67	17.35	74.85	5.3	11.46	0.85	140.7	98.23	-8.83	134.49	95.63	-7.93	0.94	151.99	59.58	6.71	144.64	57.53
27170	0.74	0.85	90.23	96.75	-7.69	87.03	95.03	-9.92	0.91	85.81	57.81	9.83	80.23	56.21	8.08	0.72	83.8	17.43	9.04	78.75	17.21	10.49	0.83	87.05	10.53	3.7	81.91	9.51	6.26	0.69	80.43	5.23	9.04	76.13	5.29	10.93	0.79	142.32	98.84	-10.85	136.32	96.31	-8.54	0.89	152.68	59.96	4.57	146.57	58.04
27203	0.74	0.89	90.33	97.45	-7.04	87.76	95.54	-9.3	0.9	86.27	58.13	10.26	81.61	56.61	8.55	0.74	84.12	18.03	7.35	79.98	17.38	9.82	0.78	86.72	11.41	1.38	83	9.89	5.24	0.67	79.29	6.51	6.55	76.85	5.53	10	0.76	142.64	99.27	-11.99	137.79	96.93	-9.26	0.84	152.63	59.73	1.95	148	58.39
27237	0.74	0.86	90.64	97.01	-6.99	88.4	95.85	-8.81	0.91	86.77	57.9	10.73	82.78	56.87	9.03	0.72	85.16	17.18	8.25	81.16	17.34	9.49	0.8	87.36	10.75	2.52	83.99	10.07	4.68	0.7	80.15	5.45	7.81	77.59	5.52	9.54	0.71	143.36	99.38	-12.83	139.08	97.45	-10.02	0.82	153.55	59.74	2.27	149.3	58.67
27270	0.73	0.88	91.1	97.12	-7.21	88.99	96.12	-8.47	0.9	87.34	58.3	12.32	83.81	57.17	9.74	0.69	86.35	16.75	12.8	82.33	17.22	10.19	0.84	88.3	9.69	8.67	84.95	9.99	5.51	0.72	81.7	4.36	13.73	78.51	5.28	10.42	0.67	143.71	99.75	-14.26	140.14	97.93	-10.92	0.78	155.29	60.55	1.85	150.69	59.06
27303	0.74	0.85	92.13	97.03	-6.41	89.68	96.31	-8.04	0.89	88.45	58.57	14.08	84.86	57.46	10.68	0.64	86.74	17.02	15.29	83.32	17.18	11.27	0.79	88.86	9.52	10.09	85.83	9.9	6.47	0.7	83.38	4.69	14.67	79.59	5.16	11.32	0.63	143.31	98.5	-18.38	140.85	98.05	-12.52	0.66	158.6	61.42	0.92	152.53	59.55
27337	0.72	0.81	93.15	97.64	-3.79	90.43	96.59	-7.13	0.89	88.8	58.01	13.85	85.74	57.57	11.36	0.68	86.71	16.19	12.09	84.08	16.98	11.45	0.77	88.67	9.23	5.82	86.46	9.76	6.33	0.69	82.49	3.7	10.76	80.23	4.87	11.21	0.72	145.23	99.51	-16.04	141.84	98.36	-13.28	0.63	160.61	61.02	0.86	154.41	59.86
27370	0.71	0.8	93.81	97.49	-3.79	91.16	96.77	-6.42	0.88	89.17	57.39	13.52	86.5	57.54	11.83	0.7	86.36	15.49	9.31	84.58	16.68	11	0.75	88.36	9.02	2.43	86.87	9.61	5.54	0.66	81.84	3.35	7.11	80.58	4.56	10.36	0.71	145.97	99.65	-16.77	142.76	98.63	-14.03	0.66	160.83	60.72	0.22	155.9	60.04
27403	0.7	0.74	94.89	97.01	-2.55	91.97	96.82	-5.59	0.84	90.88	57.38	16.33	87.47	57.5	12.8	0.66	87.2	14.96	16.54	85.16	16.33	12.17	0.75	89.05	8.03	10.9	87.35	9.29	6.65	0.64	83.21	2.84	15.15	81.16	4.21	11.36	0.75	146.2	99.52	-18.08	143.53	98.81	-14.9	0.75	163.99	60.05	-0.77	157.77	60.04
27437	0.7	0.69	95.78	97.04	-2.61	92.8	96.87	-4.96	0.83	91.07	57	16.27	88.26	57.4	13.54	0.67	87.06	14.65	14.2	85.57	15.99	12.6	0.73	88.92	7.95	7.49	87.69	9.02	6.82	0.58	82.1	2.21	12.45	81.36	3.8	11.59	0.79	147.14	99.88	-19.24	144.32	99.03	-15.84	0.77	165.58	59.2	-0.91	159.58	59.87
27470	0.7	0.66	96.51	97.86	-2.07	93.6	97.07	-4.34	0.8	91.92	56.94	17.28	89.06	57.31	14.35	0.64	87.47	14.44	16.22	85.98	15.67	13.36	0.73	89.2	7.76	9.89	88.01	8.76	7.46	0.58	82.97	2.38	14.31	81.7	3.51	12.15	0.8	148.1	100.14	-19.48	145.15	99.26	-16.62	0.78	167.39	58.69	-0.72	161.38	59.63
27504	0.7	0.67	97.24	98.06	-1.73	94.39	97.27	-3.79	0.76	92.66	56.86	18.34	89.85	57.22	15.21	0.65	88.43	13.95	20.21	86.51	15.32	14.83	0.71	90.1	6.44	14.57	88.46	8.29	8.96	0.62	83.28	1.71	19.48	82.04	3.14	13.71	0.82	149.29	100.59	-20.39	146.06	99.54	-17.44	0.79	167.47	58.98	-0.48	162.78	59.5
27537	0.69	0.71	98.9	98.52	-0.05	95.36	97.53	-2.99	0.73	93.49	56.41	18.62	90.64	57.05	15.94	0.66	88.53	13.16	19.52	86.94	14.87	15.84	0.72	89.87	5.78	13.8	88.76	7.77	9.99	0.59	82.84	0.78	18.39	82.21	2.65	14.71	0.82	150.33	100.64	-20.97	147	99.76	-18.2	0.8	168.44	57.96	-0.97	164.08	59.19
27570	0.69	0.76	100.74	100.26	0.42	96.53	98.1	-2.26	0.74	94.65	57.21	20.05	91.52	57.08	16.83	0.63	89.89	13.45	23.35	87.57	14.58	17.47	0.64	90.8	5.94	16.16	89.19	7.39	11.32	0.58	84.38	0.96	22.57	82.67	2.3	16.41	0.84	151.87	101.52	-21.12	148.07	100.13	-18.83	0.8	170.06	58.78	-0.61	165.44	59.1
27604	0.7	0.79	100.79	102.66	0.82	97.46	99.05	-1.6	0.74	95.29	57.9	21.33	92.34	57.25	17.8	0.63	90.06	13.99	22.68	88.1	14.46	18.61	0.66	90.69	6.91	15.52	89.51	7.29	12.23	0.61	84.6	1.91	21.5	83.07	2.22	17.52	0.84	152.2	103.51	-21.61	148.97	100.83	-19.42	0.83	170.94	58.96	-3.05	166.69	59.08
27637	0.68	0.78	100.96	104.28	0.85	98.22	100.15	-1.08	0.73	96.05	59.04	22.22	93.14	57.61	18.76	0.6	90.93	14.71	22.35	88.71	14.51	19.42	0.67	90.86	7.91	15.08	89.79	7.42	12.84	0.64	85.45	2.73	20.94	83.57	2.32	18.26	0.83	152.79	104.53	-22.82	149.81	101.61	-20.15	0.82	171.39	58.34	-4.9	167.75	58.93
27670	0.68	0.81	100.99	105.02	1.92	98.82	101.19	-0.44	0.73	96.6	59.77	23.76	93.89	58.05	19.85	0.6	91.62	14.59	25.17	89.33	14.53	20.68	0.65	92.76	7.06	16.2	90.42	7.35	13.56	0.64	86.26	2.23	23.95	84.14	2.31	19.5	0.82	152.98	106.44	-22.13	150.5	102.63	-20.58	0.73	172.57	60.12	-5.68	168.84	59.17
27704	0.67	0.85	101.92	106.03	2.87	99.49	102.22	0.26	0.66	97.8	60.33	25.94	94.74	58.52	21.18	0.55	92.83	14.3	29.72	90.07	14.48	22.69	0.64	93.7	6.49	20.08	91.11	7.17	14.97	0.58	87.61	1.5	28.96	84.87	2.14	21.59	0.82	151.87	107.3	-23.84	150.79	103.62	-21.27	0.76	172.65	58.98	-7.63	169.69	59.13
27737	0.69	0.86	102.16	108.4	4.83	100.06	103.56	1.24	0.68	98.22	60.79	24.57	95.49	58.99	21.92	0.57	92.18	15.89	23.87	90.52	14.77	22.95	0.66	91.48	9.44	15.48	91.19	7.63	15.08	0.68	86.79	3.83	22.31	85.28	2.48	21.75	0.76	150.81	110.12	-24.05	150.8	105.02	-21.87	0.81	169.42	59.03	-12.31	169.63	59.11
27771	0.68	0.84	101.62	109.58	5.85	100.4	104.87	2.23	0.67	99.42	62.09	26.39	96.34	59.63	22.89	0.5	94	16.45	28.29	91.26	15.1	24.12	0.62	94.11	9.65	18.82	91.8	8.04	15.89	0.66	88.71	4.69	27.66	86	2.93	23.05	0.72	149.3	112.41	-25.59	150.48	106.63	-22.66	0.83	167.09	59.61	-13.95	169.08	59.21
27804	0.67	0.78	102.1	111.05	7.73	100.76	106.22	3.42	0.65	99.98	62.93	27.43	97.13	60.32	23.88	0.51	95.12	19.64	26.66	92.09	16.03	24.67	0.56	94.63	11.36	17.05	92.4	8.71	16.13	0.65	89.26	5.74	25.52	86.69	3.5	23.59	0.77	148.93	113.7	-26.2	150.16	108.18	-23.42	0.76	162.17	60.75	-17.25	167.65	59.52
27837	0.68	0.76	101.95	112.45	5.72	101.01	107.59	3.92	0.59	99.96	64.48	27.52	97.74	61.19	24.67	0.54	94.91	21.46	27.14	92.69	17.16	25.21	0.53	94.89	12.86	17.79	92.92	9.57	16.48	0.66	89.43	6.94	26.43	87.27	4.2	24.2	0.73	147.74	113.5	-28.13	149.67	109.35	-24.43	0.69	159.63	60.56	-18.21	166.04	59.73
27871	0.67	0.8	100.06	113.75	7.76	100.81	108.95	4.75	0.54	100.46	64.98	29.5	98.33	61.99	25.73	0.47	97.27	23.42	34.86	93.67	18.48	27.34	0.45	96.22	12.87	27.12	93.62	10.25	18.8	0.52	92.32	7.18	35.23	88.35	4.82	26.65	0.76	146.62	114.84	-26.47	149.05	110.56	-24.87	0.59	158.59	63.24	-21.63	164.5	60.45
27904	0.67	0.76	98.36	114.86	9.54	100.31	110.26	5.78	0.5	98.27	64.91	27.73	98.31	62.61	26.16	0.46	97.27	23.55	37.72	94.44	19.55	29.67	0.39	98.1	14.81	30.18	94.57	11.21	21.33	0.46	94.94	8.01	39.03	89.77	5.48	29.45	0.72	145.5	114.89	-27.24	148.33	111.51	-25.37	0.78	157.48	61.14	-21.05	163.03	60.59
27937	0.67	0.68	98.15	116.19	13.46	99.87	111.57	7.46	0.48	97.79	65.67	32.11	98.2	63.26	27.46	0.43	98.54	24.66	44.14	95.32	20.64	32.99	0.37	99.98	15.18	35.9	95.73	12.04	24.65	0.37	99.34	10.2	47.05	91.87	6.47	33.56	0.69	143.93	116.07	-26.18	147.43	112.51	-25.54	0.81	153.66	60.54	-28.31	161.01	60.58
27971	0.68	0.64	95.2	115.68	14	98.92	112.48	8.9	0.52	101.47	65.13	37.99	98.89	63.65	29.8	0.42	99.04	23.31	48.59	96.12	21.22	36.66	0.4	99.02	12.19	41.84	96.43	12.07	28.69	0.4	98.71	6.54	52.13	93.39	6.49	38.02	0.72	141.92	115.97	-27.76	146.28	113.27	-26.01	0.77	149.72	62.18	-27.4	158.52	60.91
28004	0.69	0.71	92.93	114.68	18.11	97.69	112.96	10.96	0.56	96.27	61.97	34.98	98.35	63.3	30.95	0.5	92.62	13.35	42.02	95.38	19.59	37.91	0.4	93.87	4.87	32.28	95.89	10.61	29.53	0.44	89.37	-2.11	41.83	92.52	4.76	38.92	0.8	138.12	113.71	-28.69	144.54	113.37	-26.58	0.71	143.74	59.4	-33.83	155.17	60.6
28038	0.68	0.73	90.43	115.77	14.83	96.16	113.58	11.82	0.61	94.99	62.76	37.17	97.66	63.19	32.33	0.5	90.72	14.36	50.28	94.43	18.54	40.82	0.48	92.14	5.96	43.59	95.12	9.67	32.83	0.45	91.31	0.94	53.83	92.27	3.98	42.48	0.69	131.94	111.41	-32.91	141.78	112.95	-27.93	0.73	142.35	58.1	-33.64	152.22	60.1
28071	0.7	0.81	89.19	116.73	19.51	94.68	114.26	13.53	0.53	95.31	64	44.09	97.19	63.36	35	0.58	87.67	14.43	55.48	93.06	17.7	44.32	0.46	86.99	3.25	49.48	93.47	8.34	36.83	0.48	84.21	-2.35	57.93	90.62	2.67	46.23	0.68	128.7	112.04	-33	138.84	112.76	-29.02	0.84	137.43	58.84	-40.1	148.74	59.85
28104	0.69	0.83	86.26	118.49	19.95	92.85	115.18	14.97	0.51	94.69	64.97	45.24	96.68	63.69	37.34	0.5	85.91	15.51	58.37	91.58	17.26	47.71	0.42	85.65	4.76	52.84	91.85	7.6	40.74	0.38	82.71	-1.03	59.9	89.01	1.89	49.58	0.66	126.42	114.18	-32.87	136	113.06	-29.85	0.83	132.71	59.46	-38.72	144.89	59.77
28138	0.68	0.8	82.77	119.14	21.07	90.62	116.04	16.34	0.49	87.41	65.14	46.72	94.75	63.99	39.5	0.45	80.52	16.8	57.04	89.22	17.16	49.96	0.4	81.21	3.61	49.71	89.58	6.76	42.91	0.38	80	-0.02	60.29	87.12	1.5	52.19	0.79	122.37	115.46	-32.26	132.82	113.56	-30.37	0.69	126.65	59.66	-42.67	140.43	59.75
28171	0.7	0.77	79.38	118.87	18.02	88.09	116.65	16.71	0.54	82.7	67.68	42.81	92.16	64.76	40.26	0.46	79.65	20.32	54.13	87.14	17.8	50.95	0.44	78.65	9.65	48.61	87.18	7.36	44.28	0.45	77.4	3.4	58.3	85.04	1.89	53.66	0.79	115.12	113.24	-35.85	128.59	113.49	-31.55	0.86	123.91	58.87	-37.91	136.33	59.57
28204	0.7	0.85	76.71	121.4	18.68	85.49	117.68	17.14	0.54	80.55	69.54	43.15	89.6	65.76	40.91	0.51	76.8	22.06	59.14	84.85	18.67	52.88	0.48	75.86	10.63	55.71	84.65	8.02	47.02	0.46	74.38	4.61	64.66	82.7	2.44	56.32	0.78	110.41	114.38	-38.94	124.15	113.68	-33.17	0.87	117.88	58.74	-41.49	131.69	59.4
28238	0.71	0.85	73.99	123.64	18.7	82.84	118.98	17.48	0.52	81.55	72.11	49.93	87.81	67.11	42.95	0.44	78.48	28.61	73.57	83.43	20.75	57.91	0.36	75.82	16.52	69.63	82.66	9.76	52.62	0.4	77.06	12.92	80.55	81.46	4.6	62.36	0.88	104.72	114.08	-41.04	119.31	113.76	-34.9	0.77	113.07	60.32	-46.51	126.95	59.59
28271	0.69	0.81	71.69	125.3	19.25	80.23	120.37	17.86	0.55	76.31	72.92	49.41	85.2	68.36	44.42	0.4	72.13	30.23	68.05	80.87	22.79	60.37	0.33	71.36	18.68	67.49	80.08	11.64	56.33	0.35	70.64	17.02	73.71	79.03	7.26	65.19	0.88	100.74	115.74	-39.3	114.62	114.17	-35.87	0.7	111.29	61.65	-40.97	122.95	60
28305	0.66	0.61	68.32	128.98	17.04	77.42	122.28	17.69	0.56	75.18	74.41	49.94	82.91	69.67	45.66	0.37	72.15	32.79	70.71	78.89	24.98	62.88	0.3	70.06	21.45	70	77.77	13.76	59.75	0.33	70.11	20.6	77.63	77.02	10.2	68.28	0.75	96.65	116.27	-41.62	110.03	114.6	-37.14	0.75	109.12	61.29	-42.79	119.42	60.26
28338	0.67	0.64	64.86	130.18	18.18	74.44	124.05	17.79	0.62	70.81	75.37	51.04	80.1	70.91	46.88	0.54	58.01	23.78	61.39	73.95	24.72	62.53	0.47	54.69	14.63	53.97	72.22	13.94	58.37	0.45	53.75	7.81	64.77	71.51	9.69	67.44	0.83	94.02	116.75	-41.93	105.93	115.05	-38.2	0.77	104.73	62.17	-45.78	115.67	60.65
28371	0.69	0.72	61.34	129.77	19.64	71.29	125.33	18.18	0.59	65.74	72.09	49.26	76.71	71.17	47.41	0.49	48.21	20.34	53.48	67.58	23.8	60.51	0.58	43.61	12.67	44.03	65.01	13.67	55.17	0.58	43.12	4.01	54.57	64.44	8.5	64.56	0.92	87.94	118.21	-41.98	101.28	115.71	-39.03	0.68	98.02	63.88	-45.48	111.13	61.32
28405	0.71	0.82	57.86	131.15	20.7	68.04	126.63	18.71	0.54	62	73.19	49.62	73.19	71.6	47.9	0.53	47.32	21.57	54.24	62.47	23.34	59.16	0.53	41.42	14.07	45.7	58.93	13.76	53.16	0.57	42.09	5.96	56.54	58.74	7.97	62.84	0.8	81.13	120.75	-43.44	96.02	116.77	-40	0.65	94.05	65.87	-46.71	106.71	62.26
28438	0.71	0.84	56.59	133.18	21.45	65.26	128.1	19.29	0.57	53.52	72.49	48.69	68.36	71.79	48.07	0.61	40.51	21.21	53.73	56.83	22.91	58.03	0.54	36.36	14.13	44.75	53.01	13.83	51.44	0.58	36.89	5.93	55.17	53.09	7.56	61.25	0.85	78.2	122.28	-42.2	91.35	117.94	-40.48	0.78	91.29	65.71	-45.44	102.73	62.98
28471	0.7	0.84	58	133.35	20.54	63.52	129.27	19.55	0.58	57.99	74.75	46.63	65.82	72.42	47.76	0.51	38.39	21.7	49.64	52.05	22.66	56.33	0.46	33.77	14.89	41.48	47.94	14.05	49.4	0.5	32.2	6.64	49.45	47.61	7.37	58.84	0.9	71.42	121.42	-42.92	86.09	118.68	-41.01	0.75	85.62	64.68	-44.88	98.29	63.34
28505	0.71	0.85	55.15	133.07	24.7	61.52	130.12	20.64	0.61	53.04	71.38	46.42	62.69	72.2	47.48	0.54	33.71	19.09	45.27	47.27	21.94	54.03	0.58	30.72	13.22	34.34	43.39	13.88	46.17	0.67	29.03	2.99	44.15	42.71	6.48	55.7	0.84	65.88	122.55	-39.44	80.72	119.51	-40.67	0.69	79.9	66.6	-43.65	93.49	64.02
28538	0.72	0.79	51.36	133.71	27.57	59.09	130.91	22.13	0.6	52.01	70.9	45.63	60.07	71.93	47.09	0.52	34.47	20.06	44.7	43.96	21.56	52.05	0.55	30.95	13.76	33.37	40.14	13.86	43.35	0.63	30.09	3.17	43.29	39.42	5.81	52.97	0.79	62.26	124.72	-37.05	75.8	120.63	-39.92	0.89	75.12	67.16	-41.01	88.68	64.68
28572	0.69	0.83	52.36	134.98	24.5	57.5	131.81	22.63	0.62	56.57	71.19	45.96	59.23	71.78	46.86	0.45	43.49	19.06	47.02	43.84	21.05	50.97	0.47	37.67	14.95	38.98	39.52	14.08	42.39	0.4	40.03	5.72	48.82	39.57	5.79	52.06	0.88	56.61	124.67	-38.08	70.67	121.5	-39.54	0.87	68.21	67.9	-44.05	83.26	65.36
28605	0.68	0.75	48.75	135.23	23.41	55.43	132.56	22.8	0.57	51.81	73.55	47.49	57.47	72.14	46.99	0.4	39.03	21.09	49.37	42.67	21.06	50.63	0.39	34.34	17.97	41.4	38.24	14.88	42.17	0.35	37.03	11.38	50.88	38.95	6.92	51.81	0.84	51.08	124.18	-38.98	65.43	122.08	-39.42	0.7	63.67	68.73	-45.59	78.06	66.07
28638	0.7	0.79	45.35	133.42	24.31	53.04	132.74	23.12	0.56	48.82	71.34	47.63	55.42	71.98	47.12	0.43	30.7	20.15	50.49	39.74	20.87	50.6	0.47	24.55	13.49	43.27	34.84	14.6	42.41	0.43	27.87	5.38	52.24	36.25	6.61	51.9	0.93	44.1	122.47	-39.03	59.67	122.16	-39.35	0.82	56.01	67.04	-47.95	72.14	66.27
28672	0.72	0.85	42.15	132.7	24.12	50.45	132.73	23.33	0.54	42.13	70.43	48.86	52.23	71.66	47.48	0.48	26.55	17.49	50.12	36.49	20.18	50.5	0.47	19.62	11.15	42.62	31.03	13.9	42.45	0.43	23.33	3.32	51.96	33.08	5.94	51.91	0.92	39.39	122.81	-39.86	54.18	122.3	-39.45	0.63	49.26	65.45	-49.67	65.93	66.1
28705	0.71	0.79	40.09	130.86	26.99	47.97	132.34	24.1	0.56	36.68	70.65	54.05	48.44	71.46	48.86	0.52	23.11	17.2	54.99	33.18	19.56	51.42	0.43	16.68	11.13	48.64	27.42	13.34	43.73	0.4	20.52	1.82	57.59	29.99	5.09	53.09	0.77	32.5	122.33	-35.42	48.26	122.3	-38.64	0.81	41.49	66.1	-51.53	59.22	66.1
28738	0.72	0.82	36.63	132.14	25.08	45.26	132.3	24.31	0.51	31.23	76.84	53.66	44.2	72.56	49.87	0.43	16.7	18.7	53.71	29.08	19.38	51.89	0.45	10.2	13.86	46.03	23.07	13.44	44.19	0.41	13.61	5.78	55.86	25.93	5.23	53.65	0.85	26.27	124.34	-35.54	42.25	122.73	-38	0.7	33.84	67.07	-50.6	52.19	66.3
28772	0.69	0.7	30.45	130.74	26.91	41.67	131.98	24.85	0.6	28.91	72.01	53.03	40.39	72.45	50.54	0.48	9.68	18.49	52.23	24.16	19.2	51.96	0.44	1.95	12.29	44.86	17.63	13.21	44.33	0.39	5.95	3.66	55.12	20.87	4.91	53.95	0.81	20.45	125.05	-37.04	36.26	123.22	-37.81	0.69	27.45	65.39	-49.51	45.28	66.12
28805	0.71	0.82	25.92	130.78	25.05	37.8	131.73	24.9	0.63	21.66	71.68	53.27	35.66	72.29	51.12	0.47	6.27	17.51	55.81	19.58	18.85	52.74	0.44	-4.79	11.54	48.55	11.75	12.87	45.18	0.37	-1.62	3.7	58.09	15.06	4.66	54.79	0.82	11.63	125.25	-36.3	29.43	123.64	-37.5	0.68	18.73	64.26	-51.18	37.79	65.74
28838	0.72	0.84	19.56	132.82	24.72	33.25	131.95	24.86	0.59	17.82	73.41	51.42	31.11	72.52	51.18	0.45	-2.22	18.38	53.54	13.91	18.75	52.9	0.49	-10.33	12.04	46.78	5.9	12.7	45.51	0.46	-5.74	4.5	56.76	9.63	4.63	55.19	0.78	6.76	127.25	-35.32	23.12	124.4	-37.05	0.76	9.96	68.44	-49.35	29.86	66.29
28872	0.68	0.76	16.39	134.08	25.77	29	132.39	25.05	0.62	18.52	76.56	50.43	27.91	73.35	51.02	0.47	-2.14	23.55	60.2	9.73	19.72	54.42	0.52	-8.9	15.12	53.35	1.99	13.19	47.14	0.47	-5.25	8.54	63.25	5.75	5.41	56.88	0.76	-3.29	127.9	-35.96	15.7	125.14	-36.83	0.7	0.04	70.18	-51.61	21.24	67.09
28905	0.7	0.85	12.6	133.64	27.84	24.84	132.65	25.63	0.6	16.83	74.74	50.28	25.12	73.64	50.87	0.46	-1.13	22.41	61.89	6.94	20.26	56	0.53	-8.15	11.93	56.22	-0.64	12.93	49.08	0.47	-4.67	5.47	63.98	3.07	5.43	58.39	0.79	-7.74	128.71	-33.64	9.09	125.9	-36.17	0.91	-6.25	70.48	-52.65	13.26	67.8
28939	0.67	0.88	11.27	134.73	27.86	21.4	133.08	26.09	0.62	15.29	72.56	44	22.66	73.42	49.49	0.47	-0.2	16.47	54.18	5.14	19.5	55.62	0.53	-10.59	10.02	50.82	-3.19	12.34	49.45	0.5	-4.3	2.16	60.29	1.2	4.76	58.79	0.61	-15.32	130.41	-31.41	2.18	126.86	-35.18	0.74	-15.89	72.18	-45.95	4.74	68.72
28972	0.72	0.81	9.18	133.68	30.63	18.31	133.2	27.05	0.71	15.43	70.34	40.76	20.88	72.8	47.68	0.62	9.05	16.48	55.39	6.08	18.88	55.57	0.54	-2.7	8.54	54.68	-3.07	11.55	50.57	0.67	8.26	1.89	61.44	2.9	4.17	59.35	0.82	-22.35	134.44	-30.74	-4.79	128.5	-34.24	0.88	-20.66	73.87	-44.34	-2.69	69.81
29005	0.72	0.74	5.05	132.38	33.57	14.97	133.03	28.43	0.79	11.41	68.74	38.06	18.56	71.97	45.63	0.62	5.87	16.22	54.01	6.03	18.33	55.25	0.58	-4.29	8.99	52.62	-3.36	11.02	51.01	0.65	6.61	1.48	60.53	3.76	3.62	59.6	0.85	-26.89	134.44	-30.38	-11.05	129.79	-33.42	0.89	-28.41	74.88	-41.72	-10.21	70.89
29039	0.71	0.73	0.63	134.76	28.18	11.35	133.39	28.38	0.83	9.2	70.98	36.32	16.28	71.77	43.61	0.62	3.23	15.87	52.58	5.38	17.82	54.71	0.62	-6.77	8.95	51.86	-4.16	10.6	51.19	0.64	4.47	1.73	59.63	3.92	3.23	59.61	0.65	-32.09	136.58	-30.88	-16.99	131.28	-32.89	0.89	-35.97	72.83	-40.87	-17.74	71.3
29072	0.73	0.89	-4.74	136.33	24.97	7.26	134	27.67	0.81	8.07	72.78	33.15	14.3	71.97	41.29	0.66	1.55	18.38	44.88	4.51	17.94	52.68	0.78	-7.38	9.78	43.79	-4.91	10.43	49.67	0.64	2.21	2.32	49.48	3.54	3.04	57.57	0.83	-38.58	135.7	-31.72	-23.08	132.25	-32.64	0.9	-43.25	74.44	-41.04	-25.2	71.97
29106	0.77	0.92	-7.81	134.48	25.67	3.42	134.1	27.26	0.83	6.18	74.15	33.66	12.35	72.41	39.59	0.66	-0.64	20.92	47.48	3.34	18.54	51.59	0.75	-10.77	10.91	45.57	-6.26	10.53	48.84	0.65	0.95	4.74	52.69	2.97	3.39	56.57	0.84	-44.46	135	-30.48	-29.1	132.85	-32.19	0.86	-48.78	73.85	-40.19	-32.07	72.37
29139	0.76	0.9	-9.92	132.99	22.92	0.04	133.87	26.39	0.74	1.68	74.33	33.94	9.79	72.8	38.33	0.68	-3.21	21.34	49.8	1.85	19.1	51.21	0.65	-13.15	11.79	49.16	-7.85	10.78	48.91	0.67	-0.5	5.44	57.09	2.21	3.8	56.67	0.74	-49.88	133.76	-29.77	-34.92	133.04	-31.68	0.94	-54.2	71.97	-38.58	-38.47	72.29
29172	0.75	0.83	-13.68	132.14	26.01	-3.44	133.52	26.31	0.74	-2.63	74.13	34.71	6.79	73.07	37.53	0.72	-4.31	21.89	49.04	0.45	19.67	50.76	0.66	-13.92	12.04	48.4	-9.24	11.04	48.8	0.7	-1.63	5.81	55.49	1.37	4.21	56.43	0.88	-55.53	134.37	-27.73	-40.68	133.33	-30.84	0.93	-59.23	73.71	-40.52	-44.43	72.58
29206	0.77	0.78	-18.76	131.16	24.03	-7.34	133.04	25.85	0.76	-5.22	72.71	31.86	3.88	73	36.27	0.75	-6.86	20.91	46.16	-1.21	19.93	49.79	0.69	-17.38	11.48	46.16	-11.11	11.13	48.27	0.72	-4.3	6.35	51.52	0.12	4.64	55.41	0.89	-59.64	132.97	-27.53	-45.96	133.25	-30.14	0.84	-64.06	73.08	-38.46	-50.02	72.69
29239	0.78	0.81	-21.26	129.43	23.75	-10.88	132.31	25.42	0.78	-8.49	71.88	30.89	0.87	72.77	35.08	0.72	-11.37	18.96	43.75	-3.54	19.73	48.5	0.78	-21.62	11.52	44.3	-13.55	11.21	47.45	0.71	-9.85	3.95	49.43	-2.1	4.5	54.16	0.73	-63.75	131.13	-26.1	-50.87	132.81	-29.28	0.97	-70.01	74.16	-36.37	-55.67	72.99
29273	0.78	0.78	-22.05	127.45	21.25	-13.7	131.3	24.56	0.79	-10.97	69.98	29.77	-2.02	72.21	33.9	0.71	-14.05	14.45	43.26	-5.98	18.65	47.37	0.8	-24.34	8.71	43.99	-16.07	10.7	46.74	0.61	-12.45	1.86	49.75	-4.44	3.97	53.22	0.84	-69	129.89	-26.92	-55.85	132.21	-28.78	0.93	-74.41	72.62	-38.45	-60.94	72.92
29306	0.74	0.71	-25.01	128.4	19.69	-16.54	130.7	23.54	0.74	-14.3	71.63	31.03	-5.02	72.09	33.27	0.59	-15.96	15.96	47.09	-8.3	18.1	47.31	0.73	-25.73	10.09	46.59	-18.33	10.57	46.71	0.59	-15.03	3.29	52.56	-6.87	3.83	53.08	0.87	-74.51	130.72	-26.11	-60.96	131.91	-28.21	0.83	-78.4	72.41	-39.65	-65.79	72.81
29339	0.77	0.83	-27.1	125.72	21.13	-19.17	129.65	23.04	0.82	-19.39	69.2	28.31	-8.56	71.5	32.17	0.74	-19	15.04	45.01	-10.81	17.47	46.83	0.69	-29.38	9.76	45.64	-20.94	10.41	46.49	0.65	-17.4	2.51	50.7	-9.3	3.56	52.58	0.79	-77.98	129.88	-25.38	-65.59	131.5	-27.61	0.85	-80.96	72.04	-36.47	-69.96	72.66
29373	0.77	0.75	-31.91	126.22	23.06	-22.35	128.93	23.04	0.87	-21.31	69.26	28.5	-11.71	71.04	31.37	0.77	-21.39	15.05	41.54	-13.3	16.97	45.7	0.65	-31.78	9.89	42.8	-23.51	10.3	45.72	0.7	-21.38	0.36	47.04	-12.12	2.91	51.4	0.71	-79.73	129.77	-24.34	-69.39	131.15	-26.92	0.92	-84.47	72.27	-36.58	-73.89	72.58
29406	0.77	0.88	-36.15	124.84	23.57	-25.8	128.06	23.15	0.82	-25.31	68.67	29.57	-15.08	70.55	30.98	0.74	-28	13.97	43.85	-16.82	16.35	45.3	0.74	-38.69	8.9	45.89	-27.16	10.02	45.76	0.64	-26.57	1.91	50.01	-15.55	2.7	51.11	0.81	-82.59	129.95	-24.05	-72.9	130.91	-26.31	0.97	-89.02	72.77	-36.99	-77.96	72.62
29439	0.77	0.84	-38.46	126.66	22.14	-28.96	127.77	22.94	0.85	-27.31	70.85	28.52	-18.11	70.61	30.44	0.68	-30.53	14.62	39.06	-20.13	15.99	43.96	0.84	-39.68	9.37	41.05	-30.19	9.89	44.78	0.7	-29.74	1.31	45.52	-18.97	2.42	49.92	0.88	-85.72	131.31	-23.3	-76.27	130.99	-25.67	0.91	-91.8	74.03	-37.48	-81.64	72.9
29473	0.73	0.85	-41.33	126.3	24.58	-32.05	127.46	23.28	0.66	-31.73	71.51	31.03	-21.5	70.79	30.57	0.64	-34.8	19.1	46.8	-23.72	16.62	44.56	0.75	-45.21	11.52	47.74	-33.87	10.22	45.39	0.68	-32.93	4.45	53.65	-22.36	2.83	50.7	0.85	-90.26	131.8	-20.56	-79.94	131.15	-24.57	0.88	-93.62	76	-36.77	-84.8	73.54
29506	0.74	0.86	-43.62	124.43	24.81	-34.92	126.82	23.59	0.71	-36.88	68.36	34.03	-25.34	70.3	31.29	0.65	-40.37	16.32	47.89	-27.83	16.56	45.25	0.66	-52.06	11.29	49.69	-38.39	10.43	46.25	0.71	-40.03	4	55.3	-26.72	3.07	51.64	0.78	-92.95	131.32	-21.39	-83.31	131.19	-23.89	0.81	-94.18	77.28	-40.11	-87.22	74.31
29539	0.73	0.79	-46.79	124.34	24.07	-37.87	126.3	23.69	0.74	-39.88	69.18	33.46	-29	70.07	31.74	0.63	-44.89	19.35	45.8	-32.11	17.13	45.36	0.7	-54.77	12.87	48.82	-42.51	10.93	46.77	0.69	-43.37	5.39	53.56	-30.88	3.54	52.03	0.67	-96.28	130.72	-20.25	-86.66	131.09	-23.11	0.85	-98.08	78.32	-38.21	-90	75.15
29573	0.73	0.78	-49.18	125.34	22.99	-40.67	126.1	23.55	0.8	-41.71	70.3	28.89	-32.18	70.12	31.15	0.66	-48.02	21.7	41.59	-36.11	18.06	44.58	0.7	-56.9	15.48	44.16	-46.13	11.86	46.25	0.63	-47.13	7.28	47.82	-34.97	4.3	51.17	0.77	-99.3	130.31	-19.29	-89.89	130.93	-22.29	0.89	-102.48	78.8	-35.77	-93.17	75.92
29606	0.75	0.78	-51.02	126.51	22.08	-43.22	126.18	23.25	0.8	-43.63	71.35	29.2	-35.04	70.37	30.75	0.71	-47.75	23.25	41.42	-39.03	19.13	43.92	0.72	-58.66	16.77	42.56	-49.27	12.88	45.49	0.7	-49.32	9.16	47.34	-38.59	5.31	50.37	0.8	-100.88	131.59	-18.32	-92.68	131.07	-21.44	0.81	-105.4	79.72	-36.25	-96.27	76.72
29639	0.78	0.76	-52.3	125.1	17.78	-45.44	125.96	22.12	0.84	-44.44	71.37	25.83	-37.36	70.57	29.71	0.75	-49.33	23.55	39.84	-41.6	20.05	43.06	0.68	-60.27	17.37	42.09	-52.02	13.82	44.79	0.75	-51.22	10.43	46.55	-41.77	6.38	49.58	0.8	-102.75	131.16	-17.93	-95.22	131.09	-20.68	0.76	-107.62	79.4	-35.88	-99.12	77.29
29673	0.76	0.86	-52	122.75	12.84	-47.02	125.29	20.15	0.77	-46.55	70.44	20.38	-39.62	70.54	27.71	0.76	-53.26	23.3	35.93	-44.5	20.73	41.54	0.59	-62.48	16.84	38.15	-54.62	14.46	43.4	0.77	-55.57	11.2	43.44	-45.25	7.4	48.28	0.79	-104.03	130.34	-18.03	-97.41	130.93	-20.11	0.63	-111.41	77.33	-32.96	-102.21	77.3
29706	0.76	0.9	-54.78	121.45	12.25	-48.88	124.48	18.45	0.72	-47.42	69.18	18.77	-41.52	70.27	25.76	0.77	-56.73	24.37	35.57	-47.53	21.5	40.26	0.57	-67.91	19.58	39.34	-57.93	15.55	42.54	0.74	-59.7	12.52	42.6	-48.9	8.49	47.06	0.74	-106.35	129.15	-17.36	-99.61	130.57	-19.52	0.72	-114.6	76.32	-31.61	-105.31	77.09
29740	0.76	0.96	-55.79	119.95	7.12	-50.52	123.52	15.95	0.77	-50.78	67.86	17.55	-43.76	69.78	23.95	0.79	-59.04	24.42	38.75	-50.38	22.11	39.93	0.62	-69.82	20.49	43.41	-60.88	16.6	42.72	0.69	-61.57	13.58	47.68	-52.09	9.58	47.19	0.68	-109.45	126.83	-18.29	-102.02	129.81	-19.26	0.9	-119.43	73.3	-26.79	-108.85	76.32
29773	0.75	0.95	-57.54	118.4	7.29	-52.18	122.43	14.02	0.82	-54	67.1	21.13	-46.24	69.23	23.33	0.73	-62.54	24.15	45.15	-53.39	22.54	41.02	0.59	-72.97	19.88	48.22	-63.88	17.3	43.85	0.6	-62.83	14.91	55.73	-54.78	10.73	48.93	0.62	-111.61	125.61	-16.89	-104.36	128.93	-18.76	0.87	-123.38	72.94	-24.59	-112.51	75.64
29807	0.76	0.94	-58.24	117.65	6.05	-53.6	121.41	12.23	0.72	-53.63	66.39	15.63	-48.01	68.64	21.63	0.73	-61.41	22.28	36.56	-55.35	22.49	40.09	0.61	-71.95	19.2	42.53	-65.86	17.7	43.58	0.67	-62.59	11.53	45.71	-56.7	10.9	48.27	0.86	-114.15	124.18	-14.05	-106.74	127.94	-17.76	0.81	-126.12	72.79	-22.03	-115.94	75.06
29840	0.75	0.91	-60.14	116.76	4.65	-55.12	120.41	10.52	0.83	-54.82	67.26	11.99	-49.63	68.36	19.46	0.7	-61.32	22.21	31.79	-56.79	22.43	38.31	0.6	-71.51	18.11	36.28	-67.22	17.79	42.05	0.68	-62.77	11.15	38.58	-58.18	10.95	46.22	0.86	-115.4	122.25	-14.61	-108.83	126.73	-17.08	0.77	-127.6	72.34	-22.09	-118.86	74.5
29873	0.74	0.78	-61.67	115	1.64	-56.64	119.24	8.51	0.78	-56.79	64.96	7.64	-51.32	67.65	16.77	0.69	-63.36	21.22	28.78	-58.36	22.18	36.23	0.6	-73.09	18.02	34.32	-68.62	17.84	40.41	0.62	-63.96	11.23	37.04	-59.56	11.01	44.25	0.86	-116.96	121.18	-14.58	-110.78	125.55	-16.55	0.86	-129.54	72.66	-21.78	-121.52	74.13
29907	0.74	0.7	-63.15	112.46	1.46	-58.14	117.76	6.9	0.79	-58.68	62.7	11.02	-53.05	66.61	15.46	0.59	-64.59	20.57	33.46	-59.84	21.85	35.63	0.66	-74.16	17.3	38.82	-69.93	17.73	40.07	0.7	-64.58	10.13	42.63	-60.75	10.83	43.9	0.85	-118.06	120.16	-14.93	-112.51	124.39	-16.21	0.87	-131.76	71.97	-20.59	-124.06	73.68
29940	0.74	0.61	-64.92	112.05	0.37	-59.7	116.51	5.42	0.82	-59.36	61.68	9.92	-54.52	65.56	14.21	0.61	-65.69	20.4	32.38	-61.21	21.56	34.92	0.69	-74.74	16.83	37.52	-71.05	17.54	39.53	0.74	-65.76	9.87	41.19	-61.92	10.63	43.32	0.86	-119.14	118.84	-14.65	-114.08	123.18	-15.88	0.85	-133.17	71.2	-21.06	-126.3	73.17
29973	0.75	0.73	-66.36	110.5	0.17	-61.23	115.18	4.23	0.85	-60.62	60.36	8.94	-55.93	64.45	13.02	0.63	-65.73	19.34	32.02	-62.25	21.11	34.3	0.69	-75.54	16.33	36.72	-72.08	17.29	38.94	0.76	-66.34	9.43	39.7	-62.94	10.39	42.55	0.88	-120.52	118.27	-13.82	-115.59	122.12	-15.45	0.82	-134.86	70.9	-17.97	-128.38	72.7
30007	0.74	0.81	-68.64	110.27	-1.66	-62.93	114.1	2.9	0.75	-62.08	62	6.55	-57.35	63.93	11.56	0.76	-67.66	20.64	30.2	-63.5	21.02	33.41	0.67	-76.78	16.57	34.55	-73.16	17.15	38	0.78	-68.16	10.14	36.94	-64.14	10.34	41.34	0.87	-123.03	117.09	-13.34	-117.33	121.02	-15	0.77	-139.18	71.1	-14.64	-131.01	72.37
30040	0.73	0.85	-70.55	109.22	-2.77	-64.68	113.03	1.62	0.77	-64.8	61.84	6.82	-59.07	63.49	10.5	0.79	-70.55	21.38	30.8	-65.12	21.09	32.85	0.6	-78.73	16.73	35.71	-74.43	17.06	37.52	0.79	-71.02	10.27	37.5	-65.72	10.32	40.51	0.81	-124.64	116.66	-13.54	-119.03	120.07	-14.69	0.72	-141.56	70.79	-14.71	-133.57	72.04
30073	0.73	0.88	-72.46	109.14	-5.34	-66.47	112.17	0.05	0.74	-67.83	62.71	2.56	-61.09	63.32	8.7	0.85	-72.86	21.26	21.93	-66.9	21.12	30.44	0.58	-79.46	16.52	28.2	-75.57	16.95	35.5	0.82	-72.19	10.07	28.5	-67.2	10.27	37.85	0.76	-127.41	116.1	-14.13	-120.98	119.21	-14.58	0.7	-142.82	71.24	-11.88	-135.81	71.87
30107	0.74	0.88	-73.68	109.48	-6.58	-68.12	111.59	-1.44	0.77	-68.66	62.21	-0.58	-62.84	63.09	6.59	0.82	-72.92	21.79	16.77	-68.27	21.26	27.36	0.62	-79.01	16.66	23.12	-76.34	16.89	32.75	0.86	-72.01	10.47	22.81	-68.29	10.31	34.43	0.8	-127.88	116.37	-12.9	-122.58	118.59	-14.23	0.75	-143.52	72.03	-12.08	-137.66	71.91
30140	0.75	0.88	-74.42	109.96	-7.25	-69.56	111.24	-2.75	0.76	-69.38	63.48	-3.64	-64.34	63.17	4.24	0.85	-73.33	22.56	12.32	-69.43	21.52	23.88	0.63	-79.54	17.69	19.45	-77.05	17.05	29.73	0.84	-72.95	11.54	18.49	-69.34	10.56	30.71	0.8	-127.91	116.38	-12.28	-123.81	118.12	-13.82	0.77	-143.24	72.27	-11.06	-138.98	71.98
30173	0.74	0.88	-74.99	109.76	-7.47	-70.8	110.92	-3.81	0.78	-71.17	62.72	-3	-65.91	63.08	2.58	0.8	-75.91	23.02	15.52	-70.9	21.83	21.94	0.62	-81.12	19.02	21.56	-77.95	17.45	27.86	0.82	-75.22	12.44	22.18	-70.66	10.95	28.72	0.82	-128.11	116.41	-11.4	-124.79	117.75	-13.32	0.81	-143.88	72.07	-8.41	-140.13	72
30207	0.76	0.9	-75.33	108.93	-8.81	-71.82	110.5	-4.93	0.86	-71.89	62.07	-4.27	-67.28	62.87	1.01	0.83	-76.73	22.24	13.34	-72.22	21.91	19.94	0.63	-82.41	18.42	20.6	-78.94	17.65	26.2	0.8	-76.03	11.76	20.31	-71.87	11.11	26.76	0.86	-128.18	116.11	-10.2	-125.55	117.4	-12.66	0.77	-143.48	71.8	-5.13	-140.9	71.96
30240	0.76	0.91	-75.97	108.64	-10.02	-72.76	110.1	-6.07	0.81	-71.63	63.43	-6.69	-68.27	62.99	-0.76	0.88	-76.94	22.05	7.08	-73.29	21.94	16.92	0.62	-82.77	17.68	14.12	-79.78	17.66	23.41	0.83	-76.38	11.05	12.34	-72.88	11.1	23.34	0.85	-127.85	115.79	-10.32	-126.07	117.06	-12.17	0.7	-142.65	71.8	-3.11	-141.3	71.93
30274	0.75	0.85	-76.3	108.44	-12.9	-73.55	109.75	-7.6	0.85	-71.83	63.07	-9.52	-69.07	63	-2.78	0.83	-76.55	22.36	3.17	-74.02	22.02	13.64	0.65	-82.57	17.86	10.54	-80.39	17.7	20.38	0.83	-76.66	11.2	7.69	-73.72	11.12	19.56	0.81	-127.34	115.98	-9.56	-126.35	116.83	-11.62	0.72	-143.7	71.83	-1.82	-141.83	71.91
30307	0.76	0.87	-75.66	107.84	-12.71	-74.01	109.34	-8.74	0.82	-71.27	63.37	-11.86	-69.56	63.08	-4.88	0.8	-75.96	22.36	0.61	-74.44	22.09	10.51	0.67	-81.88	18.5	8.3	-80.71	17.86	17.52	0.81	-76.48	11.37	4.84	-74.33	11.17	15.97	0.86	-126.18	115.62	-8.85	-126.31	116.58	-11.04	0.8	-139.97	71.89	-0.73	-141.43	71.9
30340	0.75	0.84	-75.97	106.98	-14.18	-74.44	108.85	-9.96	0.78	-72.06	63.36	-14.3	-70.11	63.13	-7.07	0.75	-77.82	22.06	-0.71	-75.19	22.08	7.81	0.74	-83.2	18.59	5.79	-81.25	18.01	14.72	0.78	-77.29	11.65	2.31	-74.98	11.27	12.62	0.89	-124.94	114.76	-8.45	-126.02	116.2	-10.5	0.86	-139.32	71.59	0.9	-140.97	71.84
30374	0.76	0.84	-75.92	105.57	-14.64	-74.76	108.15	-11	0.83	-72.34	62.34	-14.34	-70.6	62.97	-8.76	0.71	-77.79	22.71	-1.03	-75.76	22.21	5.68	0.76	-84.39	19.99	6.62	-81.93	18.41	12.8	0.72	-77.38	12.48	2.73	-75.5	11.52	10.21	0.92	-123.54	114.21	-7.95	-125.5	115.78	-9.96	0.89	-137.62	71.24	1.75	-140.27	71.72
30407	0.75	0.88	-76.09	105.31	-13.78	-75.05	107.55	-11.61	0.8	-71.62	62.78	-16.14	-70.82	62.93	-10.46	0.83	-76.67	22.4	-8.15	-75.95	22.25	2.33	0.64	-83.07	19.41	-0.9	-82.17	18.62	9.51	0.75	-75.4	12.47	-6.22	-75.48	11.71	6.14	0.92	-121.29	113.95	-7.27	-124.64	115.4	-9.39	0.82	-135.36	71.03	-0.82	-139.26	71.58
30440	0.78	0.83	-74.46	102.19	-15.63	-74.92	106.4	-12.5	0.88	-70.6	59.81	-16.96	-70.77	62.29	-11.96	0.83	-75.41	20.08	-8.15	-75.84	21.81	-0.21	0.59	-83.07	17.95	-0.23	-82.36	18.48	7.17	0.8	-74.96	9.87	-5.59	-75.37	11.34	3.24	0.87	-119.12	111.36	-8.41	-123.52	114.54	-9.19	0.8	-133.5	68.27	-0.45	-138.1	70.9
30474	0.78	0.81	-72.51	100.57	-16.06	-74.42	105.15	-13.28	0.88	-70.18	57.8	-17.37	-70.65	61.36	-13.2	0.77	-75.21	19.2	-6.4	-75.71	21.28	-1.69	0.59	-83.02	17.81	1.62	-82.5	18.35	5.86	0.77	-74.27	9.1	-2.61	-75.14	10.89	1.82	0.97	-118.21	108.65	-6.73	-122.43	113.29	-8.67	0.8	-132.15	66.29	2	-136.87	69.94
30507	0.77	0.85	-71.5	100.72	-15.04	-73.82	104.19	-13.66	0.92	-69.21	57.6	-17.79	-70.35	60.58	-14.25	0.79	-73.58	18.76	-10.41	-75.26	20.77	-3.77	0.53	-80.22	14.68	-3.32	-82.03	17.6	3.69	0.83	-72.96	8.63	-7.33	-74.69	10.43	-0.39	0.93	-117.02	109.71	-5.19	-121.31	112.52	-7.93	0.76	-129.34	65.98	3.52	-135.29	69.11
30541	0.78	0.79	-70.28	98.53	-15.92	-73.1	102.96	-14.15	0.88	-69.41	54.86	-16.96	-70.15	59.37	-14.85	0.75	-74.27	17.13	-4.84	-75.06	20.02	-4.02	0.62	-81.2	15.22	4.38	-81.86	17.12	3.84	0.82	-73.88	6.72	-0.67	-74.52	9.67	-0.46	1	-115.4	104.85	-6.18	-120.06	110.86	-7.57	0.69	-127.88	63.63	6.27	-133.71	67.95
30574	0.78	0.75	-69.37	96.63	-17.3	-72.35	101.58	-14.83	0.84	-69.16	53.34	-16.13	-69.95	58.08	-15.14	0.68	-74.16	17.17	-0.17	-74.88	19.43	-3.15	0.66	-80.51	14.52	7.61	-81.58	16.59	4.68	0.85	-73.62	6.17	3.98	-74.34	8.94	0.55	0.96	-113.16	103.42	-7.19	-118.59	109.24	-7.49	0.77	-125.59	63.27	5.32	-131.95	66.96
30607	0.76	0.72	-67.93	96.05	-17.44	-71.44	100.37	-15.39	0.89	-68.11	52.65	-17.98	-69.58	56.91	-15.76	0.65	-71.19	15.95	-2.11	-74.13	18.7	-2.92	0.74	-77.46	14.58	6.11	-80.75	16.17	5	0.81	-71.05	6.11	2.59	-73.68	8.35	1	0.84	-111.26	102.89	-6.14	-117	107.84	-7.21	0.9	-124.07	60.97	5.29	-130.22	65.67
30641	0.74	0.67	-63.43	95.18	-19.04	-69.76	99.23	-16.17	0.82	-65.16	51.92	-20.11	-68.68	55.83	-16.72	0.64	-69.11	15.75	-3.64	-73.11	18.08	-3.08	0.73	-74.48	14.75	4.7	-79.46	15.88	4.93	0.74	-68.75	5.79	1.67	-72.67	7.82	1.15	0.95	-107.67	102.34	-7.1	-114.95	106.63	-7.18	0.93	-121.79	60.17	3.6	-128.35	64.48
30674	0.76	0.83	-60.84	94.72	-20.61	-67.84	98.24	-17.13	0.8	-64.24	52.1	-20.13	-67.77	55.03	-17.46	0.69	-66.69	17.46	-2.75	-71.77	17.95	-3.01	0.68	-71.27	17.1	5.72	-77.74	16.13	5.1	0.72	-65.29	7.98	2.8	-71.13	7.85	1.5	1	-104.25	102.62	-7.04	-112.55	105.75	-7.16	0.93	-118.99	60.97	3.58	-126.25	63.73
30708	0.78	0.86	-59.09	94.76	-19.95	-65.93	97.48	-17.74	0.9	-60.14	52.87	-18.37	-66.17	54.56	-17.66	0.65	-63.8	18.2	-0.19	-70.08	18	-2.41	0.68	-68.31	16.75	8.69	-75.71	16.26	5.85	0.77	-61.51	8.36	4.61	-69.07	7.96	2.15	1	-102.12	102.12	-7	-110.18	104.95	-7.12	0.93	-116.89	61.72	4.37	-124.12	63.29
30741	0.79	0.91	-57.74	93.89	-21.22	-64.12	96.69	-18.48	0.85	-56.61	52.51	-16.52	-64.11	54.12	-17.42	0.81	-61.22	19.73	4.86	-68.16	18.36	-0.93	0.63	-66.37	18.32	14.53	-73.66	16.67	7.6	0.82	-59.63	10.07	12.2	-67.01	8.39	4.17	1	-100.3	100.85	-8.14	-107.92	104.05	-7.33	0.83	-114.05	61.32	2.09	-121.82	62.87
30775	0.83	0.83	-55.36	95.14	-20.58	-62.16	96.36	-18.93	0.88	-54.57	53.96	-17	-62.02	54.09	-17.33	0.89	-58.26	21.33	2.86	-65.98	18.96	-0.17	0.77	-62.45	19.43	12.67	-71.15	17.23	8.63	0.87	-55.71	12.11	9.91	-64.49	9.14	5.35	0.96	-98.32	103.12	-5.59	-105.7	103.85	-6.97	0.91	-114.4	67.68	5.29	-120.12	63.87
30808	0.8	0.74	-54.92	96.76	-20.12	-60.54	96.44	-19.19	0.85	-55.18	55.02	-14.82	-60.52	54.28	-16.81	0.97	-56.15	23.22	7.08	-63.78	19.82	1.33	0.8	-59.6	22.11	16.14	-68.53	18.23	10.2	0.76	-52.7	14.89	14.43	-61.82	10.32	7.26	0.83	-96.06	103.83	-4.06	-103.47	103.85	-6.38	0.83	-112.25	68.26	6.11	-118.31	64.77
30841	0.77	0.74	-53.94	95.37	-20.4	-59.06	96.21	-19.44	0.89	-54.73	54.62	-12.14	-59.24	54.35	-15.86	0.91	-53.27	24.94	13.48	-61.4	20.88	3.93	0.91	-56.54	26	23.27	-65.77	19.87	13.03	0.74	-48.98	17.36	21.61	-58.85	11.8	10.4	0.79	-95.27	103.93	-3.02	-101.57	103.86	-5.68	0.73	-111.02	67.95	5.93	-116.64	65.41
30874	0.77	0.82	-52.86	95.05	-20.71	-57.67	95.97	-19.71	0.94	-53.98	54.1	-10.84	-58.08	54.3	-14.84	0.81	-48.84	26.93	17.84	-58.5	22.15	7	0.85	-51.59	28.09	27.81	-62.44	21.63	16.34	0.87	-44.62	18.68	25.79	-55.51	13.26	13.88	0.87	-93.08	102.47	-2.84	-99.6	103.57	-5.09	0.77	-109.33	66	5.8	-114.96	65.53
30908	0.79	0.87	-52.34	94.2	-21.44	-56.47	95.6	-20.07	0.87	-52.63	53.15	-12.56	-56.87	54.06	-14.38	0.83	-45.13	25.49	15.5	-55.37	22.85	8.89	0.79	-46.96	28.46	27.21	-58.74	23.11	18.81	0.92	-40.25	19.63	23.66	-51.86	14.63	16.11	0.91	-91.04	102.37	-1.73	-97.61	103.32	-4.38	0.86	-108.05	66.17	6.99	-113.38	65.66
30941	0.79	0.91	-51.51	93.35	-22.43	-55.36	95.12	-20.57	0.75	-51	52.52	-14.03	-55.57	53.75	-14.31	0.93	-42.15	25.77	14.63	-52.23	23.47	10.17	0.87	-44.4	28.97	26.11	-55.27	24.38	20.47	0.93	-38.16	20.03	22.87	-48.55	15.8	17.65	0.93	-89.26	101.69	-2.07	-95.67	102.98	-3.9	0.83	-106.09	65.33	5.99	-111.71	65.59
30975	0.78	0.89	-50.47	93.68	-22.38	-54.27	94.82	-20.95	0.68	-48.67	53.41	-13.64	-54.03	53.68	-14.17	0.92	-40.91	26.27	14.76	-49.53	24.06	11.19	0.86	-43.64	29.67	26.37	-52.45	25.54	21.81	0.93	-36.95	20.48	22.94	-45.74	16.81	18.85	0.91	-88.19	101.63	-1.24	-93.93	102.7	-3.34	0.83	-104.71	64.84	5.95	-110.1	65.44
31008	0.78	0.86	-49.73	93.45	-23.15	-53.26	94.54	-21.41	0.75	-47.83	53.47	-13.87	-52.65	53.63	-14.11	0.96	-39.28	26.06	13.69	-47.09	24.48	11.74	0.88	-41.59	29.7	25.17	-49.82	26.45	22.56	0.91	-35.09	20.2	21.47	-43.17	17.55	19.44	0.9	-85.4	102.12	-1.34	-91.95	102.58	-2.92	0.87	-102.45	65.91	5.17	-108.35	65.53
31041	0.78	0.78	-49.88	94.55	-22.5	-52.51	94.54	-21.64	0.75	-47.95	54.73	-14.45	-51.6	53.86	-14.18	1	-39.27	26.11	10.12	-45.23	24.82	11.39	0.86	-40.97	28.48	20.98	-47.69	26.89	22.21	0.84	-34.7	19.77	17.93	-41.13	18.02	19.11	0.87	-83.94	102.19	0.59	-90.09	102.5	-2.18	0.89	-100.27	66.17	7.54	-106.49	65.66
31075	0.77	0.81	-48.86	92.53	-22.43	-51.71	94.12	-21.8	0.81	-47.63	54.16	-13.88	-50.72	53.92	-14.12	1	-38.47	25.33	11.99	-43.63	24.93	11.52	0.89	-40.36	28.5	22.9	-45.93	27.24	22.36	0.84	-33.22	19.39	19.36	-39.24	18.32	19.16	0.87	-81.3	100.99	4.14	-88.04	102.18	-0.83	0.69	-95.21	64.61	11.56	-103.87	65.45
31108	0.78	0.93	-46	91.14	-23.11	-50.45	93.5	-22.08	0.82	-45.81	53.67	-16.48	-49.64	53.87	-14.59	1	-37.58	24.8	8	-42.22	24.9	10.78	0.87	-38.67	26.88	19.2	-44.21	27.16	21.69	0.72	-31.67	18	14.88	-37.44	18.25	18.26	0.92	-78.28	99.67	8.1	-85.76	101.66	1.11	0.73	-92.09	64.02	14.24	-101.11	65.16
31141	0.79	0.94	-45.74	90.07	-24.09	-49.41	92.78	-22.5	0.86	-45.57	52.88	-17.94	-48.74	53.67	-15.28	1	-37.53	24.43	6.41	-41.13	24.8	9.89	0.87	-37.61	26.39	16.51	-42.65	27	20.62	0.73	-32.09	17.55	13.54	-36.18	18.1	17.29	1	-75.36	100.12	7.65	-83.31	101.34	2.54	0.78	-89.39	64.76	14.72	-98.33	65.08
31175	0.81	0.94	-45.15	91.22	-23.31	-48.48	92.45	-22.66	0.95	-45.16	53.62	-20.3	-47.95	53.66	-16.31	0.88	-38.08	24	1.26	-40.44	24.64	8.13	0.92	-38.54	24.18	10.9	-41.7	26.42	18.65	0.73	-33.71	16.38	6.8	-35.61	17.75	15.15	1	-72.95	100.07	7.58	-80.87	101.08	3.64	0.79	-85.9	64.69	13.8	-95.37	65
31208	0.8	0.96	-43.22	89.44	-22.26	-47.32	91.82	-22.58	0.9	-44.18	53.41	-17.84	-47.13	53.61	-16.63	0.9	-38.95	23.13	2.14	-40.1	24.33	6.89	0.94	-39.32	22.93	12.34	-41.15	25.71	17.34	0.74	-34.38	15.73	6.75	-35.33	17.33	13.39	0.98	-70.26	97.46	7.84	-78.36	100.32	4.56	0.62	-79.89	64.07	12.85	-91.62	64.81
31241	0.81	0.96	-42.71	90.32	-23	-46.31	91.51	-22.67	1	-42.98	53.67	-21.34	-46.22	53.62	-17.61	0.92	-38.79	21.74	-4.47	-39.81	23.81	4.46	0.86	-38.94	21.63	4.43	-40.65	24.89	14.57	0.75	-35.43	13.87	-1.3	-35.36	16.64	10.19	0.91	-66.5	97.25	8.81	-75.53	99.68	5.49	0.67	-77.3	63.4	15.12	-88.12	64.52
31275	0.84	0.96	-42.2	92.06	-23.59	-45.4	91.62	-22.86	1	-41.93	55.11	-24.34	-45.28	53.92	-19.04	0.86	-38.71	21.86	-17.1	-39.57	23.42	-0.43	0.9	-38.5	20.06	-8.73	-40.17	23.89	9.25	0.76	-36.53	13.79	-14.52	-35.61	16.06	4.47	0.86	-62.5	98.96	9.49	-72.39	99.53	6.36	0.66	-73.49	64.68	15.87	-84.51	64.56
31308	0.83	0.96	-41.14	92.54	-24.26	-44.47	91.81	-23.14	1	-43.01	56.36	-26.81	-44.79	54.42	-20.71	0.94	-38.35	21.62	-22.42	-39.31	23.05	-5.62	0.78	-37.06	19.25	-14.27	-39.48	22.93	3.64	0.8	-36.45	12.71	-20.35	-35.79	15.37	-1.54	0.94	-58.06	100.54	10.93	-68.91	99.74	7.36	0.72	-67.25	65.68	19.41	-80.2	64.78
31342	0.83	0.98	-39.58	91.93	-24.11	-43.4	91.83	-23.34	0.99	-41.28	56.57	-25.48	-44.03	54.85	-21.74	0.91	-38.07	21.9	-20.32	-39.04	22.82	-9.14	0.8	-36.61	19.31	-12.18	-38.85	22.17	-0.19	0.78	-36.81	13.12	-18.91	-36.01	14.91	-5.81	0.87	-55.45	98.06	13.09	-65.62	99.39	8.62	0.75	-62.13	63.68	20.69	-75.64	64.56
31375	0.8	0.97	-39.03	92.01	-25.97	-42.44	91.87	-23.89	0.9	-43.94	57.39	-30.21	-44.01	55.38	-23.6	0.87	-40.21	22.36	-28.89	-39.29	22.72	-14	0.78	-37.13	19.56	-22.31	-38.48	21.62	-5.71	0.7	-37.81	13.35	-29.21	-36.38	14.59	-11.74	0.87	-50.82	99.23	12.89	-61.97	99.36	9.56	0.8	-61.13	67.68	22.15	-71.96	65.19
31409	0.8	0.97	-38.3	93.17	-25.38	-41.54	92.13	-24.19	0.89	-42.67	60.66	-30.1	-43.72	56.47	-25.03	0.89	-40.81	24.46	-28.83	-39.61	23.07	-17.67	0.87	-37.52	20.37	-21.66	-38.27	21.36	-9.72	0.72	-38.48	15.06	-29.49	-36.81	14.68	-16.28	0.74	-47.08	99.8	14.11	-58.27	99.45	10.55	0.88	-55.44	69.88	22.99	-67.75	66.15
31442	0.8	0.97	-37.74	92.34	-25.76	-40.71	92.18	-24.52	0.89	-42.62	60.93	-28.98	-43.49	57.41	-25.9	0.89	-40.9	24.47	-27.38	-39.87	23.36	-20.06	0.83	-37.61	20.57	-20.62	-38.13	21.2	-12.44	0.73	-38.4	15.53	-28.06	-37.14	14.86	-19.26	0.87	-43.06	100.24	13.38	-54.47	99.61	11.17	0.84	-50.64	71.98	22.05	-63.37	67.37
31475	0.77	0.85	-37.57	94.95	-24.73	-40.03	92.74	-24.56	0.69	-43.84	63.73	-30.2	-43.56	58.75	-26.85	0.76	-42.49	27.74	-31.82	-40.41	24.25	-22.95	0.85	-38.35	22.43	-27.48	-38.18	21.45	-16.22	0.69	-40.57	18.35	-35.24	-37.83	15.56	-23.34	0.84	-40.56	103.16	14.05	-50.98	100.32	11.79	0.77	-48.17	73.28	25.29	-59.47	68.62
31509	0.79	0.91	-37.12	94.1	-24.27	-39.4	93.01	-24.5	0.82	-44.44	63.2	-28.38	-43.74	59.7	-27.18	0.77	-43.52	28.52	-33.18	-41.03	25.13	-25.45	0.84	-38.72	22.62	-30.08	-38.29	21.69	-19.7	0.64	-42.26	18.51	-36.77	-38.73	16.16	-26.75	0.85	-37.35	100.91	14.82	-47.57	100.44	12.45	0.9	-44.71	71.26	23.79	-55.68	69.17
31542	0.79	0.9	-35.88	93.74	-24.92	-38.63	93.16	-24.59	0.89	-44.06	62.33	-28.13	-43.81	60.26	-27.38	0.76	-43.25	28.45	-32.38	-41.48	25.82	-27.13	0.86	-38.6	22.83	-29.59	-38.35	21.92	-22.17	0.68	-42.27	18.81	-36.17	-39.46	16.7	-29.12	0.82	-34.9	101.18	14.16	-44.39	100.59	12.82	0.92	-42.46	70.5	23.54	-52.3	69.45
31575	0.81	0.87	-34.8	93.64	-24.22	-37.81	93.26	-24.51	0.82	-44.04	63.82	-24.98	-43.86	61.02	-26.88	0.83	-43.53	28.59	-27.73	-41.9	26.4	-27.27	0.91	-39.04	23.49	-23.53	-38.49	22.24	-22.5	0.8	-43.1	19.15	-30.5	-40.22	17.21	-29.46	0.73	-31.36	100.17	15.05	-41.13	100.51	13.3	0.89	-34.16	69.71	22.64	-47.63	69.51
31609	0.8	0.91	-34.86	92.66	-23.62	-37.17	93.14	-24.33	0.87	-44.85	63.23	-23.12	-44.06	61.49	-26.1	0.84	-43.89	28.54	-24.35	-42.31	26.85	-26.6	0.87	-38.79	24.13	-19.91	-38.56	22.62	-21.89	0.84	-43.36	19.13	-26.33	-40.87	17.6	-28.72	0.76	-30.25	98.63	15.05	-38.42	100.13	13.67	0.76	-32.46	67.34	20.6	-43.71	69.06
31642	0.82	0.85	-34.6	93.18	-24.54	-36.62	93.15	-24.37	0.78	-44.35	64.26	-21.29	-44.12	62.08	-25.13	0.83	-43.89	29.05	-21.63	-42.63	27.31	-25.51	0.84	-37.95	24.24	-17.77	-38.43	22.95	-20.96	0.87	-42.85	19.32	-23.13	-41.29	17.96	-27.46	0.94	-26.21	100.88	12.44	-35.38	100.28	13.41	0.9	-26.63	69.53	20.1	-39.3	69.16
31675	0.84	0.81	-33.86	93.8	-24.63	-36.03	93.28	-24.42	0.79	-44.6	64.16	-21.44	-44.22	62.52	-24.38	0.83	-44.22	28.79	-23.19	-42.96	27.62	-25.01	0.88	-38.03	23.84	-19.84	-38.35	23.13	-20.72	0.89	-42.89	18.98	-24.9	-41.62	18.17	-26.9	0.95	-24.53	101.26	11.98	-32.7	100.48	13.11	0.92	-24.82	70.09	21.05	-35.56	69.35
31709	0.82	0.84	-35.13	94.34	-23.98	-35.83	93.49	-24.33	0.84	-45.81	63.76	-20.81	-44.54	62.78	-23.65	0.83	-45.33	28.19	-23.18	-43.45	27.74	-24.62	0.9	-38.63	23.23	-20.14	-38.41	23.15	-20.59	0.86	-43.62	18.27	-24.89	-42.04	18.19	-26.47	0.92	-22.35	100.94	11.72	-30.15	100.57	12.83	0.89	-21.34	69.08	20.87	-31.9	69.29
31742	0.82	0.85	-34.82	93.95	-24.48	-35.62	93.59	-24.36	0.89	-46.21	62.13	-20.73	-44.88	62.65	-23.05	0.83	-45.36	26.96	-22.37	-43.84	27.58	-24.15	0.86	-38.7	22.94	-19.92	-38.47	23.11	-20.45	0.81	-43.62	17.83	-23.67	-42.37	18.12	-25.88	0.92	-20.6	100.95	10.78	-27.81	100.65	12.41	0.83	-19.58	69.07	21.21	-28.74	69.25
31776	0.8	0.8	-35.51	95.09	-23.09	-35.6	93.89	-24.11	0.78	-46.07	62.81	-17.37	-45.12	62.68	-21.86	0.84	-45.18	27.56	-21.18	-44.12	27.57	-23.54	0.88	-38.24	23.15	-19.57	-38.42	23.11	-20.26	0.84	-43.67	18.46	-23.37	-42.64	18.19	-25.36	0.84	-15.57	100.01	10.78	-24.81	100.52	12.08	0.79	-13.8	67.11	20.9	-24.92	68.82
31809	0.8	0.84	-35.32	95.6	-22.47	-35.54	94.24	-23.78	0.74	-45.77	63.29	-16.15	-45.25	62.81	-20.65	0.82	-45.62	27.99	-20.64	-44.43	27.66	-22.96	0.9	-38.68	23.32	-19.45	-38.47	23.16	-20.09	0.84	-44.19	18.91	-22.68	-42.96	18.34	-24.81	0.91	-13.86	99.75	10.29	-22.13	100.37	11.72	0.84	-11.7	66.61	20.98	-21.55	68.37
31842	0.8	0.78	-36.1	96.02	-22.55	-35.65	94.6	-23.53	0.74	-46.13	62.35	-15.45	-45.43	62.71	-19.54	0.83	-45.89	27.58	-20.26	-44.73	27.64	-22.41	0.89	-39.01	23.07	-19.81	-38.58	23.14	-20.03	0.81	-44.55	18.59	-22.25	-43.29	18.39	-24.29	0.95	-12.2	99.23	9.48	-19.71	100.14	11.27	0.84	-9.83	65.77	19.98	-18.58	67.84
31876	0.81	0.83	-36.24	95.17	-22.56	-35.77	94.72	-23.33	0.75	-46.3	62.65	-14.44	-45.61	62.7	-18.45	0.8	-46.3	27.26	-18.96	-45.06	27.56	-21.71	0.86	-39.08	23	-18.83	-38.68	23.11	-19.79	0.78	-44.82	18.28	-20.82	-43.61	18.37	-23.59	0.94	-10.52	98.52	7.95	-17.48	99.81	10.59	0.82	-8.24	65.67	18.31	-15.98	67.4
31909	0.78	0.78	-37.01	95.63	-20.4	-36.03	94.91	-22.73	0.79	-46.28	63.01	-12.4	-45.74	62.76	-17.14	0.77	-46.6	27.46	-16.94	-45.37	27.54	-20.72	0.85	-39.62	23.2	-17.16	-38.87	23.13	-19.25	0.76	-45.52	18.64	-18.69	-44.01	18.42	-22.58	0.9	-9.2	97.54	7.92	-15.48	99.35	10.04	0.75	-6.4	63.91	16.51	-13.6	66.68
31942	0.76	0.71	-37.44	96.13	-18.43	-36.31	95.16	-21.84	0.81	-46.48	62.89	-10.71	-45.89	62.79	-15.74	0.74	-47.24	28.58	-15.14	-45.76	27.75	-19.55	0.85	-40.89	23.57	-15.89	-39.28	23.22	-18.57	0.73	-46.34	19.32	-16.57	-44.49	18.61	-21.32	0.88	-8.06	97.45	7.41	-13.71	98.96	9.49	0.68	-4.66	63.28	16.08	-11.39	65.97
31976	0.75	0.68	-37.93	96.04	-16.78	-36.64	95.34	-20.78	0.78	-45.94	63.36	-9.6	-45.9	62.91	-14.39	0.77	-47.3	29.64	-12.68	-46.08	28.14	-18.09	0.9	-41.14	24.38	-13.97	-39.66	23.45	-17.63	0.7	-46.75	20.09	-15.03	-44.96	18.91	-19.99	0.85	-7.03	97.22	6.56	-12.13	98.6	8.88	0.68	-3	64.66	15.56	-9.34	65.7
32009	0.76	0.69	-38.13	95.73	-16.29	-36.94	95.42	-19.83	0.81	-45.24	63.08	-8.86	-45.77	62.94	-13.17	0.82	-46.87	29.36	-10.78	-46.24	28.39	-16.51	0.93	-41.17	24.22	-12.43	-39.97	23.61	-16.55	0.72	-47.02	19.66	-13.03	-45.39	19.06	-18.49	0.86	-6.15	97.32	5.78	-10.72	98.34	8.23	0.69	-2.41	64.75	14.92	-7.67	65.5
32042	0.76	0.69	-38.22	95.8	-16.13	-37.2	95.5	-19.05	0.79	-46.02	63.27	-9	-45.82	63.01	-12.26	0.77	-47.54	29.64	-11.26	-46.51	28.65	-15.37	0.92	-41.79	24.38	-12.87	-40.34	23.76	-15.78	0.67	-47.72	19.72	-13.48	-45.88	19.2	-17.41	0.87	-5.72	97.53	5.41	-9.56	98.17	7.64	0.64	-2.47	64.1	15.64	-6.43	65.21
32076	0.76	0.7	-38.56	95.91	-16.34	-37.47	95.58	-18.47	0.78	-46.41	63.27	-8.84	-45.94	63.06	-11.51	0.76	-47.68	29.2	-11.75	-46.75	28.76	-14.59	0.91	-41.9	24.1	-13.63	-40.66	23.83	-15.33	0.66	-47.75	19.52	-14.08	-46.27	19.26	-16.69	0.86	-5.32	97.44	5.44	-8.59	98.02	7.18	0.63	-2.92	64.03	15.52	-5.61	64.97
32109	0.79	0.7	-38.04	96.41	-15.19	-37.59	95.75	-17.78	0.76	-45.92	63.38	-7.93	-45.94	63.13	-10.73	0.81	-46.78	29.69	-10.62	-46.76	28.95	-13.73	0.94	-41.31	24.66	-12.79	-40.8	24	-14.8	0.73	-46.98	19.87	-12.9	-46.42	19.38	-15.88	0.87	-3.64	97.89	5.1	-7.46	97.99	6.75	0.67	-1.53	64.13	14.9	-4.67	64.8
32143	0.77	0.82	-38.3	97.24	-13.21	-37.73	96.06	-16.8	0.7	-45.02	64.02	-6.8	-45.75	63.31	-9.87	0.8	-46.33	30.72	-9.97	-46.67	29.31	-12.91	0.95	-41.05	25.18	-12.55	-40.85	24.24	-14.33	0.78	-46.8	20.5	-12.4	-46.5	19.61	-15.13	0.81	-1.64	99.15	4.32	-6.13	98.23	6.24	0.64	-0.84	64.95	13.99	-3.79	64.83
32176	0.78	0.8	-38.41	97.45	-14.16	-37.87	96.34	-16.24	0.7	-44.98	64.11	-7.78	-45.6	63.47	-9.42	0.83	-45.39	30.43	-10.63	-46.41	29.54	-12.42	0.94	-39.98	24.82	-12.77	-40.67	24.36	-14	0.82	-45.36	20.25	-13.14	-46.26	19.74	-14.7	0.78	-1.32	99.36	3.55	-5.04	98.46	5.67	0.67	-0.56	65.18	13.61	-3.06	64.9
32209	0.8	0.83	-38.45	97.5	-13.39	-37.99	96.58	-15.63	0.68	-46.29	63.88	-7.66	-45.74	63.55	-9.04	0.82	-45.11	30.91	-10.17	-46.15	29.82	-11.94	0.94	-39.76	25.26	-12.23	-40.49	24.54	-13.63	0.84	-44.82	20.63	-12.64	-45.97	19.92	-14.26	0.73	-0.75	99.4	2.41	-4.08	98.65	4.99	0.79	1.89	65.09	12.5	-1.95	64.94
32243	0.8	0.86	-38.5	97.82	-13	-38.09	96.83	-15.07	0.66	-46.49	64.17	-6.64	-45.89	63.68	-8.53	0.81	-45.32	31.15	-8.8	-45.98	30.09	-11.27	0.94	-40.17	25.65	-11.47	-40.42	24.77	-13.18	0.82	-45.18	20.92	-11.23	-45.81	20.13	-13.61	0.65	0.38	98.02	0.5	-3.08	98.52	4.03	0.79	3.22	64.33	11.59	-0.79	64.81
32276	0.8	0.94	-38.69	98.75	-10.45	-38.21	97.23	-14.08	0.65	-46.26	64.25	-4.4	-45.96	63.8	-7.64	0.81	-44.95	31.05	-7.24	-45.77	30.29	-10.4	0.93	-39.99	25.91	-10.78	-40.33	25	-12.68	0.83	-44.88	21.11	-9.95	-45.62	20.33	-12.83	0.71	0.88	98.8	-1.84	-2.2	98.58	2.78	0.84	5.25	64.49	11.13	0.57	64.75
32310	0.8	0.94	-38.64	99.13	-10.56	-38.3	97.62	-13.33	0.65	-45.75	64.89	-3.01	-45.92	64.02	-6.64	0.77	-45.14	31.55	-5.63	-45.64	30.55	-9.37	0.92	-40.48	26.39	-9.71	-40.36	25.29	-12.05	0.8	-45.38	21.57	-8.35	-45.57	20.58	-11.87	0.8	1.82	99.24	-3.39	-1.31	98.71	1.44	0.86	6.12	64.92	11.71	1.82	64.78
32343	0.8	0.94	-38.29	98.66	-10.39	-38.3	97.83	-12.7	0.61	-44.89	64.71	-1.26	-45.71	64.16	-5.48	0.76	-44.95	31.37	-3.59	-45.5	30.72	-8.12	0.92	-40.31	26.35	-8.3	-40.35	25.5	-11.26	0.8	-45.3	21.38	-6.19	-45.52	20.74	-10.64	0.85	3.05	98.41	-5.53	-0.35	98.65	-0.08	0.86	7.67	64.35	9.42	3.13	64.7
32376	0.8	0.95	-38.31	98.9	-8.86	-38.3	98.05	-11.88	0.66	-44.77	65.68	0.53	-45.52	64.47	-4.17	0.72	-44.95	31.84	-3.24	-45.39	30.95	-7.06	0.91	-40.57	26.6	-8.45	-40.4	25.73	-10.67	0.79	-45.66	21.68	-6.07	-45.54	20.94	-9.65	0.86	3.54	98.43	-5.77	0.51	98.61	-1.33	0.84	8.39	64.04	9.15	4.3	64.56
32410	0.79	0.94	-37.65	98.48	-10.08	-38.17	98.14	-11.49	0.67	-44.39	65.8	0.59	-45.29	64.75	-3.12	0.69	-44.78	31.88	-1.55	-45.26	31.14	-5.84	0.9	-40.53	26.63	-6.44	-40.42	25.92	-9.76	0.77	-45.82	21.71	-3.78	-45.6	21.1	-8.36	0.86	4.25	97.86	-6.96	1.34	98.45	-2.58	0.82	9.26	63.88	7.85	5.42	64.42
32443	0.79	0.87	-37.04	97.14	-10.89	-37.95	97.94	-11.36	0.65	-43.46	65.68	-0.09	-44.92	64.94	-2.47	0.65	-44.05	32.06	-0.35	-45.02	31.33	-4.65	0.86	-40.17	26.53	-3.65	-40.37	26.04	-8.46	0.73	-45.68	21.9	-0.81	-45.62	21.26	-6.72	0.84	5.34	96.9	-6.57	2.2	98.14	-3.44	0.79	9.98	63.48	5.39	6.42	64.23
32477	0.8	0.9	-36.74	97.41	-9.73	-37.7	97.83	-11.02	0.69	-43.02	65.89	0.48	-44.53	65.13	-1.83	0.68	-44.23	32.38	2.17	-44.86	31.54	-3.14	0.82	-40.46	26.37	-0.45	-40.39	26.11	-6.72	0.73	-46.7	22.27	1.63	-45.84	21.47	-4.86	0.86	5.58	97.23	-5.44	2.94	97.96	-3.88	0.77	10.22	64.45	3.81	7.26	64.27
32510	0.8	0.89	-36.07	97.32	-9.5	-37.37	97.73	-10.7	0.68	-42.47	65.4	0.06	-44.11	65.18	-1.42	0.67	-44.04	32	0.75	-44.69	31.64	-2.29	0.86	-40.46	26.2	-2.24	-40.4	26.13	-5.74	0.72	-46.41	21.71	0.8	-45.95	21.52	-3.6	0.81	6.1	96.47	-5.3	3.63	97.65	-4.19	0.83	10.21	63.41	3.46	7.91	64.1
32543	0.81	0.85	-35.3	97.36	-10.39	-36.95	97.65	-10.64	0.69	-42.34	65.2	-1.17	-43.74	65.19	-1.37	0.7	-43.78	31.75	-0.33	-44.51	31.66	-1.86	0.9	-40.35	25.97	-2.82	-40.39	26.1	-5.11	0.76	-46.15	21.76	0.13	-45.99	21.57	-2.78	0.77	6.6	95.76	-5.65	4.27	97.27	-4.5	0.88	9.99	62.6	4.08	8.36	63.79
32577	0.81	0.89	-34.98	97.84	-10.04	-36.55	97.69	-10.51	0.71	-41.93	65.06	-1.92	-43.37	65.16	-1.48	0.69	-44.29	32.02	-0.19	-44.46	31.73	-1.5	0.91	-40.77	26.19	-4.4	-40.47	26.11	-4.96	0.78	-46.52	22.04	-1.29	-46.1	21.66	-2.45	0.77	6.67	96.19	-4.17	4.79	97.05	-4.43	0.89	9.8	62.58	5.36	8.68	63.54
32610	0.8	0.83	-35.89	96.9	-10.64	-36.41	97.53	-10.54	0.64	-42.54	64.95	0.65	-43.2	65.12	-1.04	0.76	-45.7	31.22	3.29	-44.71	31.63	-0.46	0.83	-42.57	25.45	-0.38	-40.9	25.98	-3.97	0.72	-48.57	21.51	3.34	-46.6	21.63	-1.18	0.81	7.09	95.9	-6.24	5.28	96.81	-4.81	0.91	9.77	61.05	3.29	8.91	63.03
32643	0.81	0.81	-36.23	96.45	-11.49	-36.37	97.31	-10.73	0.66	-43.52	65.41	1.78	-43.26	65.18	-0.44	0.74	-46.69	31.49	8.01	-45.11	31.6	1.4	0.88	-43.49	25.68	4.44	-41.43	25.92	-2.13	0.79	-49.49	21.98	8.47	-47.2	21.7	0.97	0.89	6.34	94.55	-7.28	5.51	96.35	-5.33	0.95	8.87	61.14	5.51	8.9	62.64
32677	0.81	0.83	-35.99	96.68	-10.97	-36.3	97.18	-10.78	0.62	-42.91	64.33	1.39	-43.19	65.01	-0.06	0.75	-46.73	31.25	6.11	-45.44	31.53	2.44	0.87	-43.36	25.68	2.84	-41.82	25.87	-1.04	0.77	-49.23	21.59	6.56	-47.62	21.68	2.22	0.86	5.72	94.5	-5.13	5.55	95.97	-5.29	0.96	8.38	60.81	5.81	8.79	62.27
[truncated: 148 more columns]
