# Supplementary material for: Development of Smartphone Application for Markerless Three-Dimensional Motion Capture Based on Deep Learning Model
Source: Sensors (Basel). 2022 Jul 14;22(14):5282. doi: 10.3390/s22145282 (PMC9322512; doi:10.3390/s22145282)
Supplement: Supplementary file 1 [file sensors-22-05282-s001.zip › training dataset sample.txt]

3D_dataset_1/im00025,0.8660184,0.6123545,0.432272524,0.01827865,0.6100334,0.4336709,1.0,0.5620299,0.482239038,0.0671514,0.557567,0.483516,1.0,0.4848237,0.47140488,0.03539623,0.4854198,0.4725266,1.0,0.4708349,0.460912168,0.0201933,0.4714996,0.4618015,1.0,0.4630478,0.456948429,0.03776507,0.464592,0.4587461,1.0,0.6679646,0.420333892,-0.04338336,0.6768243,0.4161307,1.0,0.7330753,0.45490697,-0.08791502,0.7594121,0.4498105,1.0,0.6821083,0.439042121,-0.1530091,0.7211902,0.4259589,1.0,0.6603279,0.439237654,-0.1634724,0.697636,0.4250973,1.0,0.6740919,0.425993353,-0.1743223,0.7179689,0.40734,1.0,0.6575503,0.376806706,-0.02803697,0.6628232,0.3726829,1.0,0.6331434,0.373083293,-0.05500613,0.6421753,0.364473,1.0,0.5955244,0.384646714,-0.01093834,0.5967476,0.3831691,1.0,0.6013411,0.37710306,-0.04623919,0.6070585,0.370169,1.0,0.6159846,0.387131214,-0.06070485,0.6247289,0.378621,1.0,0.6737724,0.598986745,0.02218724,0.6694333,0.5965138,1.0,0.6003121,0.684591532,-0.0583416,0.6075592,0.6979257,1.0,0.61426,0.839473844,-0.009019804,0.6154639,0.8430485,1.0,0.5890983,0.881482124,-0.01948636,0.5911504,0.8902656,1.0,0.7111115,0.582803547,-0.0227026,0.7167969,0.5850323,1.0,0.6847535,0.709323168,-0.07277854,0.7017063,0.7285289,1.0,0.7651736,0.849816918,-0.052534,0.7823008,0.8724096,1.0,0.7466904,0.886681437,-0.08093723,0.7721253,0.9265483,1.0,0.678048,0.556969285,0,0.6780497,0.5569687,1.0
3D_dataset_1/im03386,0.8660185,0.5972458,0.335023582,0.003583265,0.5968462,0.335701,1.0,0.5632429,0.431171268,0.05352737,0.5595622,0.4351763,1.0,0.4782535,0.493264318,0.08874761,0.480275,0.4938894,1.0,0.4489639,0.494553357,0.07262512,0.4529126,0.4949738,1.0,0.4535666,0.509657204,0.1066142,0.4586563,0.5085977,1.0,0.5417624,0.346583396,-0.08504634,0.546311,0.3298741,1.0,0.5461075,0.459991753,-0.08887448,0.5513812,0.4554148,1.0,0.5293834,0.569634914,-0.08464213,0.532567,0.5771775,1.0,0.5165827,0.586265385,-0.05858337,0.5177864,0.5925239,1.0,0.5233688,0.603033423,-0.09140495,0.5261269,0.6151913,1.0,0.5557579,0.25744468,-0.09507004,0.5626347,0.2275304,1.0,0.5297914,0.239934891,-0.05842056,0.531947,0.2211187,1.0,0.5981117,0.246756077,-0.02161977,0.6006249,0.240269,1.0,0.5515073,0.234454736,-0.0207606,0.5527731,0.2279294,1.0,0.5277081,0.250450164,-0.03019933,0.5287098,0.2414304,1.0,0.5588569,0.529285967,0.03893882,0.5563251,0.528025,1.0,0.5642153,0.711642265,0.02840044,0.5621771,0.7049226,1.0,0.6524787,0.907123566,0.01211766,0.6503761,0.9015077,1.0,0.6168693,0.959321797,0.0312508,0.6128001,0.9433267,1.0,0.511467,0.531527936,-0.02533534,0.511813,0.5324773,1.0,0.462019,0.691168666,0.04857968,0.4640364,0.681015,1.0,0.4196081,0.891388059,0.1147763,0.4290156,0.8455882,1.0,0.3658845,0.895460248,0.1529334,0.3860131,0.8361078,1.0,0.5421348,0.482802004,0,0.5421354,0.4828008,1.0
